# Supplementary material for: Immune-inflammatory and metabolic signatures for osteoporosis risk stratification in primary Sjögren’s syndrome: development and internal validation of an interpretable machine-learning model
Source: Front Immunol. 2026 Jul 10;17:1812285. doi: 10.3389/fimmu.2026.1812285 (PMC13396252; doi:10.3389/fimmu.2026.1812285)
Supplement: Supplementary file 2 [file DataSheet2.xlsx]

## Sheet: 再扩列
group	Age	BMI	ESR	WBC	RBC	HB	LYM	MON	NEU	Fibrinogen	APTT	TT	SIL-2R	IL-2	IL-4	IL-6	lgA	lgG	IgM	ALT	AST	TP	ALB	ALP	Urea	Ca	Th1%	Th2%	Th17%	Treg%	Th1	Th2	Th17	Treg	Th1/Th2	Th17/Treg	Th1/Treg	Th2/Treg	Bcell/Treg	NKcell/Treg	Total T	Total T%	Total B	Total B%	Th	Th%	Ts	Ts%	Th/Ts
1	50	21.7	71	2.66	3.79	111	1	0.37	1.23	2.59	26.8	14	280.22	6.21	5.77	6	2.25	10.86	0.85	12.5	17.8	69.7	45.2	48	5.1		7.52	0.64	0.28	4.58	54.09	4.6	2.01	32.94	11.75	0.06	1.64	0.14	2.86	2.3	1390.05	89	94.31	6.04	719.3	46.05	666.85	42.69	1.08
1	66	23.3	15	4.64	4.07	130	1.04	0.66	2.85	3.44	27.6	14.24	462.65	1.73	2.2	5.28	2.85	8.67	0.91	35.41	31.63	62.8	37.99	51.6	6.17	2.18	9.6	0.94	0.76	5.22	45.3	4.43	3.57	24.64	10.23	0.14	1.84	0.18	7.21	5.77	989.66	75.41	177.6	13.53	471.68	35.94	519.17	39.56	0.91
1	76	22.27	16	5.09	4.19	132	0.23	1.1	3.66	3.89	26.4	13.8	844.12	0.98	2.18	7.68				54.3	41.5	60.3	38.1	54		2.2	12.09	0.93	0.93	2.79	52	4	4	12	13	0.33	4.33	0.33	14.27	19.99	1016.65	71.05	171.26	11.97	429.98	30.05	574.52	40.15	0.75
1	75	23.24	14	4.28	3.77	126	1.56	0.33	2.28	3.24	28.7	14.3					1.87	8.12	0.43	22.1	23.3	61.5	36.3	63	7.6	2.1	9.39	0.94	0.7	7.75	40	4	3	33	10	0.09	1.21	0.12	4.87	1.65	899.79	80.5	160.77	14.38	425.82	38.1	489.55	43.8	0.87
1	56	24.39	39	4.56	4.26	131	1.34	0.55	2.62	3.18	27.71	14.62	343.62	2.56	2.87	5.02	3.02	9.98	1.46	29.84	30.08	66.59	39.58	91	5.92	2.23	7.85	0.94	0.67	5.17	43.91	5.28	3.72	28.92	8.32	0.13	1.52	0.18	6.94	4.58	1052.53	75.81	200.78	14.46	559.25	40.28	493.43	35.54	1.13
1	65	22.68	36	6.19	4.25	135	1.88	0.62	3.4	3.66	29.15	16.12	661.85	1.58	2.19	6.64	3.77	16.56	1.52			74.36	41.92	83	4.28	2.3	17.07	1.72	1.34	5.83	100.34	10.1	7.9	34.26	9.93	0.23	2.93	0.29	10.21	5.15	1377.52	72.14	349.82	18.32
1	77	22.2		6.64	4.31	135	2.19	0.76	3.15				424.12	2.72	3.29	10.04	3.28	18.24	1.95	17.7	18	70.4	41.1	398	3.7	2.36	23.5	2.15	1.21	6.45	175	16	9	48	10.94	0.19	3.65	0.33	12.21	2.68	1973.73	73.18	586.31	21.74	744.67	27.61	1155.09	42.83	0.64
1	60	22.03	35	6.99	4.21	139	1.98	0.55	4.26	4.94	31.42	16.61	1167.7	0.02	0.79	4.05	4.83	19.84	1.13			84.2	44.9	65	3.5		15	1.69	2	5.65	69.98	7.88	9.33	26.35	8.88	0.35	2.66	0.3	8.6	9.28	1054.82	68.89	226.74	14.81	466.41	30.46	542.81	35.45	0.86
1	64	23.8	37	4.95	4.22	131	1.47	0.56	2.8	3.28	27.54	15.35	393.73	1.99	2.48	5.82				31.08	32.16	68.47	39.76	274	5.65		10.14	1.16	0.97	5.15	56.03	6.42	5.38	28.44	8.73	0.19	1.97	0.23	8.31	5.5	1104.01	73.59	236.4	15.76	552.31	36.82	544	36.26	1.02
1	56	24.39	39	4.56	4.26	131	1.34	0.55	2.62	3.18	27.71	14.62	343.62	2.56	2.87	5.02	3.02	9.98	1.46	29.84	30.08	66.59	39.58	103	5.92	2.23	7.85	0.94	0.67	5.17	43.91	5.28	3.72	28.92	8.32	0.13	1.52	0.18	6.94	4.58	1052.53	75.81	200.78	14.46	559.25	40.28	493.43	35.54	1.13
1	62	23.21	33	5.33	4.17	132	1.59	0.57	2.98	3.38	27.37	16.07					3.4	13.2	1.51	32.31	34.23	70.35	39.94		5.37		12.49	1.38	1.29	5.13	68.14	7.55	7.03	27.96	9.03	0.25	2.44	0.27	9.73	6.45	1155.48	71.68	272.01	16.87	545.37	33.83	594.56	36.88	0.92
1	68	21.89	38	8.14	4.07	122	2.02	1	5	3.65	28.6	18.44	448.61	1.55	2.01	7.96	3.64	14.66	1.1	43.57	40.87	69.76	38.01		5.68	2.18	13.25	1.02	1.22	3.37	88.13	6.76	8.09	22.38	13.04	0.36	3.94	0.3	8.95	8.03	1077.27	74.71	200.33	13.89	664.94	46.11	463.78	32.16	1.43
1	64	23.65	32	6.57	4.27	135	1.77	0.61	4.01	3.29	27.2	16.08	526.71	1.68	2.03	6.53	3.79	13.54	1.19			71.4	40.52	110	6		14.09	1.3	1.4	5.08	71.11	6.54	7.07	25.64	10.87	0.28	2.77	0.26	9.71	6.14	1104.5	72.91	248.94	16.43	504.85	33.33	574.92	37.95	0.88
1	71	20.29	47	12.31	4.07	109	3.26	1.55	7.42	3.91	31.39	20.8	163.92	1.4	1.98	9.39	4.47	16.37	1.1	73.3	60.83	69.02	33.55	106	5.27	2.03	12.74	0.84	1.1	2.32	105.14	6.97	9.11	19.11	15.08	0.48	5.5	0.36	7.94	10.57	1050.04	76.7	151.71	11.08	825.03	60.27	352.63	25.76	2.34
1	66	21.74	34	5.55	3.88	123	1.04	0.84	3.57	3.75	27.2	14.2	655.2	1.57	2.02	9.47	2.66	14.08	1	23.36	27.42	68.85	39.96	111	5.78		14.8	1.04	0.97	4.18	126.93	8.88	8.32	35.88	14.29	0.23	3.54	0.25	6	6.4	1356.8	75.06	215.28	11.91	857.86	47.46	473.19	26.18	1.81
1	67	23.72	63	5.66	3.91	113	2	0.78	2.88	2.91	29.75	16.72	455.54	2.65	1.97	43.25	4.26	8.21	0.86	32.62	21.35	65.65		49	7.64	2.23	7.22	0.59	1.05	1.95	60.34	4.9	8.82	16.28	12.31	0.54	3.71	0.3	8.14	11.22	1196.71	85.01	132.52	9.41	836.19	59.4	269.36	19.14	3.1
1	55	24.55	88	5.22	3.82	104	2.79	1.04	1.44	2.67	28.87	18.68	161.76	3.96	1.85	44.91	5.6	0.79	0.77	47.39	18.69	58.64	39.58		9.69	2.21	3.97	0.32	0.7	0.08	41.71	3.41	7.41	0.88	12.23	8.42	47.4	3.88	52.27	159.13	1351.21	83.34	46	2.84	1051.9	64.88	146.31	9.02	7.19
1	64	22.89	39	6.1	4	122	1.21	0.51	4.31	3.15	30.62	14.75	749.32	1.34	2.09	41.58	2.92	15.63	0.95	17.84	24.01	72.65	40.68	85	5.59																				620.47	41.45	392.41	26.21	1.58
1	69	25.05	9	5	4.25	135	1.53	0.37	2.89	3.18	27.82	17.04	2409.5	1.64	2.12	5.19	3.07	15.97	1.42	26.45	31.4	75.8	41	64	5.3	2.37	14.37	1.1	1.63	3.02	58.14	4.46	6.6	12.21	13.04	0.54	4.76	0.37	6.27	35.4	937.95	64.61	76.6	5.28	404.7	27.88	522.94	36.02	0.77
1	74	23.88	12	5.19	4.36	132	1.66	0.31	3	2.8	29.88	15.36	4212.92	1.37	2.73	5.69				41.3	45.7	80.7	43.2	68		2.43																			647.6	27.13	971.4	40.7	0.67
1	84	26.22	6	4.8	4.14	137	1.4	0.42	2.78	3.56	25.76	18.72					2.07	12.29	1.8	11.6	17.1	70.9	38.8		5.9	2.3	23.6	1.75	3.11	0.15	38.18	2.83	5.04	0.25	13.49	20.16	152.72	11.32	204.08	864.56	247.54	47.92	51.02	9.88	161.8	31.33	74.47	14.42	2.17
1	64	21.91	11	4.85	5.3	158	1.52	0.48	2.68	3.71	29.9	13.8	515.25	1.28	1.64	3.13	3.14	12.54	1.57			71.8	41.55	127	3.9	2.38	21.26	2.98	0.49	8.44	181.16	25.39	4.18	71.92	7.14	0.06	2.52	0.35	3.2	1.81	2204.69	85.65	229.94	8.93	852.12	33.1	1297.43	50.4	0.66
1	66	25.82	33	4.89	4.32	138	0.85	0.76	3.16	3.17	24.84	14.34	504.71	1.92	2.42	8.08	3.98	12.45	1.05	17.8	21	68.81	40.7	71		2.28	11.54	1.14	0.82	4.72	123.42	12.22	8.75	50.41	10.1	0.17	2.45	0.24	6.74	2.05	1648.63	78.53	339.73	16.18	1069.09	50.92	546.5	26.03	1.96
1	61	26.99		4.85	3.83	131	0.29	1.16	3.27	2.49	28	14.3					4.26	11.46	0.6	19.6	17.9	66.3	39.2	103		2.3	9.19	0.9	0.46	4.9	101.01	9.85	5.08	53.94	10.25	0.09	1.87	0.18	3.78	2.42	1293.79	79.17	203.74	12.47	1099.72	67.3	180.77	11.06	6.08
1	66	24.65		4.92	4.81	145	1.41	0.36	3.05	3.84	21.68	14.38	369.24	2.58	1.41	15.04	3.69	13.44	1.49	16	24.1	71.32	42.2	54		2.25	14.04	1.4	1.2	4.51	145.82	14.58	12.41	46.87	10	0.26	3.11	0.31	10.15	1.61	2003.46	78.11	475.72	18.55	1038.46	40.49	912.22	35.57	1.14
1	70	23.5	44	7.92	4.26	137	1.8	0.53	5.5	2.78	15.7	15.14	1395.69	1.04	1.11	44.56	2.52	17.23	1.06			66.69	34.1	63	6.44	2.16	16.27	0.78	1.32	5.28	124.66	5.98	10.11	40.45	20.85	0.25	3.08	0.15	5.6	1.67	1220.41	80.26	226.49	14.9	766.19	50.39	438.62	28.85	1.75
1	62	17.59	25	4.11	3.49	112	0.97	0.31	2.75	5.29	27.85	12.7	657.74	1.76	1.37	3.85	1.67	14.91	0.79	10.95	17.15		39.1	91	7.5	2.15	23.27	1.24	1.06	2.88	266.75	14.17	12.1	33.07	18.82	0.37	8.07	0.43	5.1	14	1686.64	72.37	168.67	7.24	1146.42	49.19	541.4	23.23	2.12
1	70	17.97	45	5.11	2.51	91	0.99	0.39	3.68	5.91	26.2	13.6	590.75	0.88	0.23	0.78	1.51	12.25	0.56	8	14.1	64.7	38.8	110	7.6	2.2	33.88	0.23	1.4	2.79	345.21	2.34	14.26	28.43	147.53	0.5	12.14	0.08	4.53	7.55	1550.61	81.46	128.83	6.77	1018.91	53.53	516.87	27.15	1.97
1	57	17.2	5	3.1	4.47	132	0.95	0.22	1.82				724.73	2.64	2.51	6.91				13.9	20.2	70.4	39.4	128	7.4	2.09	14.78	2.04	0.78	2.96	188.28	25.99	9.94	37.71	7.24	0.26	4.99	0.69	5.53	18.87	1822.66	66.1	208.5	7.56	1273.92	46.2	565.93	20.52	2.25
1	84	19.98	121	6.49	3.17	86	0.44	2.22	3.68	4.14	25.16	15.7	321.72	0.11	1	1.17	2.58	13.39	1.67	40.6	37.4	71.2	41.4	61	3.8	2.32	17.06	0.74	1.05	5.97	91.15	3.95	5.61	31.9	23.08	0.18	2.86	0.12	8.66	4.93	907.43	67.3	276.37	20.5	534.28	39.63	369.24	27.39	1.45
1	62	21.1		5.08	3.41	107	0.29	1.56	3.13	4.14	30.3	12.9	534.19	1.62	1.25	2.82	1.38	13.61	0.7	29.5	25		41.6	65	4.3	2.23	8.3	0.7	1.02	5.04	102.9	8.68	12.65	62.48	11.85	0.2	1.65	0.14	2.22	4.66	1959.44	81.57	138.44	5.76	1239.74	51.61	681.55	28.37	1.82
1	62	23.3	42	3.22	4.1	126	0.83	0.24	2.11	3.21	31.25	14.4	485.17	1.64	2.27	1.82	2.94	21	1.58			77.35	41	58		2.25
1	59	24.56	7	2.97	4.09	132	1.17	0.18	1.58	3.76	31.2	14.3	537.43	2.09	2.99	0.71	2.44	23.8	1.91	27.6	29	86.5	45	126		2.3	13.94	1.15	2.05	7.54	109	9	16	59	12.11	0.27	1.85	0.15	3.45	5.9	1171.45	67.6	203.68	11.75	782.06	45.13	362.71	20.93	2.16
1	65	22.03	77	3.46	4.1	120	0.49	0.3	2.63	2.65	31.3	14.5	432.91	1.19	1.55	2.93	3.44	18.19	1.24	14	21.1	68.2	37	44		2.2	12.28	1.02	1.91	7.18	50.83	4.22	7.9	29.74	12.05	0.27	1.71	0.14	11.48	6	826.95	61.03	341.33	25.19	413.93	30.55	394.99	29.15	1.05
1	48	21.63	56	2.87	2.89	89	0.89	0.35	1.6	3.24	25.17	16.55					2.18	20.54	0.66	17.66	21.03	78.89	42.59	120	5.02	2.33	13.16	0.65	1.89	4.19	108.47	5.36	15.58	34.54	20.24	0.45	3.14	0.16	5.11	9.61	1347.09	72.17	176.35	9.45	824.23	44.16	502.43	26.92	1.64
1	51	19.92	13	3.19	4.33	139	1.13	0.2	1.84	3.2	30	14.3	226.24	1.44	3.42	1.87	1.23	7.36	0.59	20.8	37.6	62.4	40.7	160		2.27	31.8	2.45	2.24	7.08	144.3	11.12	10.16	32.13	12.98	0.32	4.49	0.35	6.79	3.62	727.94	68.07	218.18	20.4	453.77	42.43	247.88	23.18	1.83
1	66	21.64	32	5.32	4.02	122	2.11	0.49	2.63	3.62	27.7	14.1	1108.22	0.91	1.88	52.24	2.52	17.72	1.73	13.2	24.95	76.85	41.85	277	8.4	2.21	10.93	0.49	1.49	4.03	112.54	5.01	15.33	41.51	22.46	0.37	2.71	0.12	8.11	4.4	1699.57	76.08	336.69	15.07	1029.67	46.09	643.02	28.78	1.6
1	65	20.81	35	6.21	3.84	116	2.62	0.54	2.92	3.62	26.8	14.3	639.4	1.76	3.53	5.66				9	25.2	72.1	43.3	77	6.4	2.23	13.34	0.44	2.03	3.26	184	6	28	45	30.67	0.62	4.09	0.13	6.79	4.08	2225.85	81.43	305.49	11.18	1379.13	50.46	822.49	30.09	1.68
1	83	22.46	29	4.43	4.19	127	1.59	0.44	2.33	3.62	28.6	13.9	1577.04	0.06	0.22	98.82	3.31	21.9	1.22	17.4	24.7	81.6			10.4	2.19	6.04	0.59	0.39	5.59	41.08	4.01	2.65	38.02	10.24	0.07	1.08	0.11	9.68	4.77	1173.29	67.64	367.88	21.21	680.2	39.21	463.55	26.72	1.47
1	53	22.6	14	4.79	4.42	135	1.68	0.32	2.73	3.58	32.3	14	321.21	1.29	1.6	2.61	3.89	13.67	0.36	15.1	19.8	77.9	48.5	52	3.4	2.42																			930.79	48.18	374.74	19.4	2.48
1	66	20.81	68	9.66	3.8	111	0.62	0.49	8.47	2.59	31.8	14.75	856.97	0.63	1.05	29.64	2.73	13.68	0.76	13.2	23.6	68.94	34.75	66	4.15	2.22																			494.58	38.1	276.34	21.29	1.79
1	68	23.98	27	14.04	4.09	117	0.61	0.45	12.85	2.91	30	14	700.26	0.62	0.95	34.84	2.32	13.71	0.76	16.4	25.5	69	32.5	78	3.7	2.23																			399.33	35.29	242.23	21.4	1.65
1	72	17.63	109	5.28	3.51	105	0.63	0.53	4.09	2.27	33.6	15.5	1013.67	0.63	1.15	24.44	3.14	13.64	0.76			68.88	37	96		2.21
1	54	22.1	35	5.45	4.01	127	1.31	0.47	3.64	3.55	25.7	18.53	1027.06	1.43	1.57	182.48	3.63	10.55	1.11	14.3	14.7	58.1	29.6	81	7.1	2.1	16.93	1.18	1.69	5.16	94.05	6.56	9.41	28.66	14.34	0.33	3.28	0.23	4.75	4.2	926.83	77.7	136.16	11.41	555.68	46.58	369.57	30.98	1.5
1	65	19.14	81	16.37	3.79	112	1.22	1.14	13.95	3.03	27.15	15.22	1631.15	2.19	2.85	22				11.9	17.65	69.7	34.25	76		2.15	4.42	1.57	1.77	4.52	41.75	14.81	16.7	42.62	2.82	0.39	0.98	0.35	8.53	5.73	1525.25	70.76	363.53	16.86	943.69	43.78	530.04	24.59	1.78
1	67	19.53	50	16.77	3.79	113	1.58	0.47	14.65	3.84	30.7	13.14	1414.88	3.23	4.16	12.54	3.19	14.14	1.85	6.6	17.1	66	38.8	62	4.4	2.18	6.85	1.53	3.56	5.19	57.84	12.92	30.06	43.83	4.48	0.69	1.32	0.29	14.63	8.38	1739	62.55	641.41	23.07	844.42	30.38	805.6	28.98	1.05
1	78	18.75	111	15.96	3.79	110	0.86	1.81	13.24	2.22	23.6	17.3	1847.42	1.15	1.54	31.46	3.02	22.85	1.04	17.2	18.2	73.4	29.7	74	5.1	2.11	2.46	1.6	0.32	3.97	25.66	16.69	3.34	41.41	1.54	0.08	0.62	0.4	2.07	2.92	1311.5	85.66	85.64	5.59	1042.96	68.12	254.47	16.62	4.1
1	70	20.87	15	6.33	3.08	72	1.83	0.25	4.24	2.18	29	16	318.62	1.74	1.86	2.62	4.07	20.99	2.1	30.1	23	63.2	29.1	71	5.5	1.96	13.14	0.68	1.81	6.31	55.15	2.86	7.61	26.48	19.28	0.29	2.08	0.11	3.51	11.95	951.43	69.3	93.02	6.78	419.86	30.58	529.91	38.6	0.79
1	58	21.75	34	2.42	4.51	139	1.15	0.21	0.94	2.66	26.14	18.59	1767.56	1.79	2.22	34.36	4.06	14.54	1.22	21	35.2	68.19	38.51	91	7	2.08	6.4	0.7	0.56	4.51	40.14	4.39	3.51	28.28	9.14	0.12	1.42	0.16	3.38	7.33	774.22	71.25	95.46	8.78	627.14	57.71	137.49	12.65	4.56
1	65	23.24	12	4.94	4.22	131	2.33	0.41	2.08	3.29	28.63	15.45					2.22	17.42	1.74	43.4	42.65	75.2	38.85	107	3.9	2.22	7.4	0.82	0.77	3.53	122.09	13.53	12.73	58.19	9.02	0.22	2.1	0.23	8.13	7.01	2060.67	69.34	473.2	15.92	1650.39	55.54	389.68	13.11	4.24
1	60	21.09	5	5.43	4.6	133	2.53	0.32	2.44	3.17	31.6	14.3	1445.73	2.18	1.36	5.33	2.29	14.89	1.73	68.8	67.5	80.5	47.1		3.6	2.43	5.25	1.2	0.88	4.98	55.52	12.69	9.31	52.67	4.38	0.18	1.05	0.24	4.21	10.05	1460.38	65.38	221.57	9.92	1057.61	47.35	371.37	16.63	2.85
1	62	25.39	19	4.44	3.84	128	2.12	0.5	1.72	3.41	25.66	16.6	445.82	0.64	3.5	1.7				18	17.8	69.9	30.6	150	4.2	2.01	8.41	0.64	0.72	2.84	188.65	14.36	16.15	63.71	13.14	0.25	2.96	0.23	11.38	4.49	2660.95	71.73	724.82	19.54	2243.16	60.47	407.98	11	5.5
1	77	27.34	42	6.2	3.09	111	1.37	0.68	4.05	3.41	25.66	16.6					4.5	17.44	0.95	61.7	40.8	74.8	41.2	55	5.05	2.24	8.41	0.64	0.72	2.84	188.65	14.36	16.15	63.71	13.14	0.25	2.96	0.23	11.38	4.49	2660.95	71.73	724.82	19.54	2243.16	60.47	407.98	11	5.5
1	48	30.47	9	9.03	4.99	140	3.5	0.44	4.95	3.41	28.27	16.47	798.06	1.21	1.02	10.55	3.27	11.31	1.65			75.4	39.5	60		2.28	6.24	0.98	0.36	3.29	56.84	8.93	3.28	29.97	6.37	0.11	1.9	0.3	6.29	3.91	1265.47	79.72	188.45	11.87	910.82	57.38	338.29	21.31	2.69
1	66	25.39		5.61	5.1	159	1.52	0.38	3.63	2.58	43.27	18.63	967.76	1.5	3.11	1.73	2.47	22.49	2.07	22.2	29.1	88.5	41.7	81	5.9	2.24	31.43	1.97	2.03	9	132.44	8.3	8.55	37.93	15.96	0.23	3.49	0.22	2.78	2.09	937.62	82.67	105.59	9.31	421.39	37.16	492.77	43.45	0.86
1	63	22.59	30	6.65	4.3	133	1.25	0.33	5.03	4.74	31.66	15.97	761.86	1.8	2.8	11.4	3.36	20.3	3.79	25.55	32.25	74.95	34.5		7.6	2.19																			690.93	54.31	306.11	24.06	2.26
1	84	24.78		7.92	3.61	118	1.2	0.26	6.41	3.57	27.53	17.07	515.6	0.63	1.04	9.37	2.92	20.79	4.65			74.9	37.9	68	5.1	2.18	7.39	1.09	2	4.74	68.4	10.09	18.51	43.87	6.78	0.42	1.56	0.23	3.32	5.29	1245.49	75.9	145.56	8.87	925.53	56.4	312.4	19.04	2.96
1	66	20.4	26	5.37	4.98	148	1.3	0.39	3.65	5.9	35.78	14.86	1008.11	2.96	4.56	13.43	3.79	19.8	2.93	31.3	37.9	75	31.1	93	10.1	2.19	18.94	1.56	2.09	5.7	86.43	7.1	9.52	26.01	12.17	0.37	3.32	0.27	2.44	2.33	769.73	85.19	63.42	7.02	456.32	50.5	299.82	33.18	1.52
1	62	20.2	15	4.79	4.71	145	1.51	0.53	2.63	2.91	28.86	17.04	787.53	3.27	3.03	3.95	4.06	16.46	1.54	13.9	24.35	71.3	36.05	115	8.55	2.24	24.69	0.82	0.88	4.56	233.44	7.75	8.31	43.08	30.12	0.19	5.42	0.18	7.24	13.12	1275.15	58.64	311.79	14.34	945.35	43.48	302.56	13.91	3.12
1	67	15.6	14	6.47	5.05	157	2.28	0.6	3.42	3.43	29.19	17.17								20.9	31	73.6	37.1	96	9.2	2.16	3.46	0.43	0.9	4.5	19.02	2.36	4.95	24.74	8.06	0.2	0.77	0.1	6.9	14.62	829.31	60.12	170.72	12.38	549.79	39.85	266.21	19.3	2.07
1	59	24.79	15	3.11	4.37	133	0.74	0.45	1.83	2.38	28.52	16.91	952.9	1.28	1.65	3.64	2.88	14.01	1.66	6.9	17.7	69	35	91	7.9	2.31	33.4	0.98	0.87	4.58	447.86	13.14	11.67	61.41	34.08	0.19	7.29	0.21	7.37	12.52	1720.98	57.96	452.85	15.25	1340.91	45.16	338.9	11.41	3.96
1	54	23.16	106	4.67	3.82	112	1.14	0.63	3	2.65	28.93	18.64	237.36	1.59	3.28	4.08	2.22	14.07	1.84	19.15	29.95	72.08	40.76	83	5.95	2.31	12.53	1.03	0.89	3.88	98.84	8.1	7.06	30.6	12.2	0.23	3.23	0.26	8.7	6.27	1258.09	72.83	266.37	15.42	788.96	45.67	455.24	26.35	1.73
1	52		81	3.66	3.89	112	1.1	0.54	2.23	2.94	27.93	16.7	105.23	1.05	3.42	3.91	2.12	10.61	3.19	20.4	29.6	65.66	35.81	398	6.3	2.24	4.21	1.23	0.83	4.23	33.48	9.78	6.6	33.64	3.42	0.2	1	0.29	12.39	7.07	1056.35	61.64	416.8	24.32	795.34	46.41	246.66	14.39	3.22
1	55	24.22	130	5.67	3.74	112	1.17	0.71	3.76	2.35	29.93	20.58	369.49	2.13	3.14	4.25	2.31	17.52	0.48			78.5	45.7	65	5.6	2.38	20.98	0.82	0.96	3.52	164.19	6.42	7.51	27.55	25.57	0.27	5.96	0.23	4.21	5.29	1459.83	83.84	115.94	6.66	782.58	44.95	663.81	38.12	1.18
1	66	21.97	41	7.1	3.9	120	1.77	0.55	4.68	2.62	26.99	18.14	496.89	1.48	2.54	40.5	4.34	15.65	0.84	37.28	33.38	76.31	42.38	274	7.38	2.27	12.09	1.4	2.26	2.43	63.3	7.33	11.84	12.73	8.64	0.93	4.97	0.58	17.71	15.71	1042.31	70.72	225.51	15.3	523.55	35.52	474.69	32.21	1.1
1	66	18.42	43	4.56	3.29	106	1.4	0.49	2.6	2.65	19.91	20.39	77.2	0.53	1.88	13.12	2.84	15.28	1.03	37.7	38.2	74.62	40.9	103	5.9	2.3	12.56	1.36	2.7	1.84	66.51	7.2	14.3	9.74	9.24	1.47	6.83	0.74	18.63	31.03	1187.21	70.85	181.45	10.83	529.52	31.6	663.76	39.61	0.8
1	66	25.52	40	9.64	4.5	133	2.14	0.62	6.76	2.59	34.07	15.9	916.59	2.43	3.19	67.87	5.84	16.02	0.66	36.85	28.55	78	43.85		8.85	2.24	11.61	1.44	1.81	3.04	60.1	7.45	9.38	15.73	8.07	0.6	3.82	0.47	17.14	6.22	897.41	70.54	269.57	21.19	517.57	40.68	285.62	22.45	1.81
1	72	24	54	13.29	4.48	139	2.64	0.67	9.76	2.39	26.24	18.19	868.4	2.12	2.26	4.8	5.57	16.59	0.69	36.9	34.9	77.8	40.8		10.8	2.3																			457.31	39.4	190.66	16.43	2.4
1	59	27.03		5.98	4.52	127	1.64	0.56	3.76	2.79	41.9	13.6					6.11	15.44	0.62	36.8	22.2	78.2	46.9	110	6.9	2.18	6.7	1.89	1.48	3	38.7	10.92	8.56	17.36	3.54	0.49	2.23	0.63	13.58	5.4	1043.36	75.4	235.67	17.03	577.83	41.76	380.57	27.5	1.52
1	64	22.96	32	7.2	4.5	135	2.75	1.12	3.21				616.93	1.65	1.95	13.31	3.32	14.05	1.31	30.34	31.1	70.89	39.75	106	6.08	2.25	14.51	1.23	1.21	4.72	86.55	7.31	7.24	28.14	11.84	0.26	3.08	0.26	8.47	7.67	1108.58	71	238.29	15.26
1	63	23.36	37	6.46	4.23	133	1.74	0.61	3.96	3.26	27.23	16.34	496.91	1.5	2.1	6.39	3.67	13.62	1.41	32.88	34.31	71.29		111	6.05	2.27	13.06	1.33	1.39	4.91	69.81	7.11	7.43	26.23	9.82	0.28	2.66	0.27	10.52	6.5	1104.97	71.03	275.95	17.74	534.36	34.35	544.08	34.98	0.98
1	65	22.56	27	7.94	4.78	137	3.75	1.62	2.46	3.93	28.1	14.09	736.96	1.79	1.8	20.23	2.98	14.47	1.21			70.48	39.46	49	6.11	2.23	15.69	1.14	1.07	4.56	103.29	7.52	7.06	30.05	13.74	0.23	3.44	0.25	6.68	8.69	1112.18	70.97	200.62	12.8	658.34	42.01	420.33	26.82	1.57
1	66	21.47	32	5.34	3.91	123	1.14	0.73	3.38	3.89	27.56	14.2					2.46	15.45	1.15	24.25	28.65	71.09	40.6		5.79	2.24	15.54	1.07	1.16	4.43	127.82	8.78	9.53	36.44	14.56	0.26	3.51	0.24	5.83	6.97	1343.21	73.86	212.38	11.68	822.57	45.23	493.41	27.13	1.67
1	64	23.66	21	10.55	5.65	150	6.36	2.52	1.55	3.97	28.64	13.98	830.14	1.92	1.63	31.04	3.49	13.5	1.26	31.36	27.12	69.88	38.31	85	6.43	2.22																			494.12	37.56	347.25	26.4	1.42
1	65	25.84	17	8.66	5.47	155	4.52	1.71	2.36	3.93	27.07	14.76	789.5	1.5	1.14	46.61	4.63	12.54	1.71	38.22	29.64	71.46	37.62	64	7.59	2.24	16.95	1.08	0.71	4.28	139.21	8.85	5.8	35.14	15.73	0.17	3.96	0.25	9.83	10.28	1430.49	68.58	345.52	16.56	821.09	39.36	577.13	27.67	1.42
1	63	21.48	25	12.43	5.83	146	8.21	3.33	0.74	4.02	30.2	13.2	870.78	2.35	2.11	15.47				24.5	24.6	68.3	39	68	5.26	2.21	10.95	2.19	2.01	7.28	18.3	3.66	3.36	12.17	5	0.28	1.5	0.3	2.65	14.4	331.82	60.87	32.21	5.91	167.15	30.66	117.36	21.53	1.42
1	51	30.19	10	4.89	5.1	163	0.82	0.08	3.97	3.83	23.94	16.31	708.21	0.64	0.17	77.75	6.91	10.61	2.61	51.94	34.67	74.61	36.24		9.92	2.26	17.64	0.95	0.56	3.94	260.12	14.03	8.24	58.11	18.54	0.14	4.48	0.24	11.34	9.41	2529.15	69.74	658.82	18.17	1475.02	40.67	1036.9	28.59	1.42
1	69	22.88	10	6.98	4.41	135	1.54	0.81	4.6	3.9	30.48	15.38	417.75	1.76	2.52	7.66	2.56	14.16	1.56	36.6	48.29	69.52	40.85	127	6.09	2.27	14.76	1.56	1.33	4.68	100.22	10.62	9.01	31.78	9.44	0.28	3.15	0.33	4.63	7.03	1515.65	80.02	147.2	7.77	678.82	35.84	798.91	42.18	0.85
1	74	21.63	15	4.61	4.13	129	2.19	0.39	1.89	4.87	29.5	15.2	218.02	1.96	1.5	7.24	2.69	17.22	2.24	48.3	66.6	75.53	42.5	71	5.3	2.26	16.06	1.74	1.44	4.82	133.28	14.48	11.95	40	9.2	0.3	3.33	0.36	3.22	6.77	2169.68	84.14	128.72	4.99	830	32.19	1292.34	50.11	0.64
1	64	24.13	6	9.35	4.7	141	0.88	1.24	7.3	2.94	31.46	15.56					2.44	11.09	0.89	24.91	29.99	63.5	39.21	103	6.88	2.27	12.73	1.28	1.15	4.47	67.16	6.76	6.07	23.57	9.93	0.26	2.85	0.29	7.03	7.48	861.62	71.25	165.69	13.7	527.64	43.64	305.48	25.26	1.73
1	61	26.22	5	13.62	5.1	142	0.33	2.12	11.37	3.1	28.82	16.41	592.01	1.76	2.42	8.08				24.41	29.87		39.41	54	5.15	2.23	14.39	1.18	1.44	5.06	91.32	7.51	9.13	32.13	12.16	0.28	2.84	0.23	7.23	5.75	1064.59	71.53	232.37	15.61	634.44	42.63	398.71	26.79	1.59
1	67	22.04	6	5.07	4.29	140	1.43	0.35	3.23	2.77	34.1	14.7	642.96	1.34	4.65	8.08	2.39	10.22	0.82	25.4	30.1	59.8	39	63	8.6	2.31	10.22	1.43	0.71	3.56	43	6	3	15	7.17	0.2	2.87	0.4	6.6	11.2	658.64	70.82	99	10.64	420.83	45.25	212.24	22.82	1.98
1	73	23.84	17	7.69	4.08	134	1.37	0.95	5.27	3.41	31.73	15.86	699.35	2.55	2.91	5.1	3.01	19.09	1.04			77.59	41.94	91		2.23	12.27	1.16	1.32	3.76	47.53	4.51	5.12	14.56	10.54	0.35	3.26	0.31	9.53	19.75	815.35	65.69	138.82	11.18	387.27	31.2	380.88	30.69	1.02
1	61	22.22	7	7.41	4.18	139	1.79	0.76	4.74	2.98	34.2	15.3	677.31	2.64	2.62	4.72	3.77	17.57	1.08	25.6	32.9	82	43.9	110	4.3	2.28	10.65	0.76	0.54	1.87	35	2.51	1.79	6.16	13.94	0.29	5.68	0.41	25.06	40.87	794.75	65.81	154.37	12.78	328.71	27.22	381.3	31.57	0.86
1	76	25.46	27	7.97	3.99	130	0.95	1.14	5.79	3.85	29.27	16.41	721.4	2.45	3.19	5.47	2.24	20.6	1			73.17	39.97	128	5.51	2.17	13.47	1.46	1.9	5.15	60.06	6.51	8.45	22.96	9.23	0.37	2.62	0.28	5.37	14.08	835.96	65.58	123.27	9.67	445.84	34.97	380.46	29.85	1.17
1	81	28.89	45	8.72	3.67	120	0.41	1.58	6.53	3.07	28.9	14.2	892.67	3.11	3.81	5.8	2.35	23.05	1.15	25.2	29.3	78.3	42.8	160	5.9	2.25	8.88	1.32	2.8	6.99	23.21	3.45	7.32	18.27	6.73	0.4	1.27	0.19	6.7	24	614.98	51.96	122.41	10.34	261.4	22.08	353.58	29.87	0.74
1	71	22.03	8	7.22	4.3	139	1.48	0.69	5.05	4.62	29.63	18.62	550.12	1.79	2.57	5.14	2.13	18.15	0.84	45.98	63.86	68.04	37.14	277	5.12	2.09	15.38	1.52	1.52	4.39	96.91	9.56	9.57	27.64	10.14	0.35	3.51	0.35	4.49	7.53	1056.93	77.38	124.13	9.09	630.27	46.15	407.34	29.82	1.55
1	73	23.77		9.6	4.07	128	1.76	0.64	7.14				653.05	1.63	2.17	6.52				38.4	27.03	70.69	40.51	77	6.6	2.29	10.59	1.3	1.86	7.67	45.39	5.59	7.97	32.87	8.12	0.24	1.38	0.17	7.83	3.74	653.35	66.97	257.21	26.36	428.62	43.93	220.89	22.64	1.94
1	74	25.61	7	8.77	4.44	146	1.47	0.42	6.78	3.24	33.2	13.6	561.86	1.25	2.3	3.85	1.73	15.96	0.7	17.4	25.3	78.2	46.9			2.44	6.21	1.18	2.15	7.32	23.57	4.48	8.16	27.78	5.26	0.29	0.85	0.16	5.8	4.02	636.33	69.47	161.09	17.59	379.47	41.43	246.44	26.9	1.54
1	72	21.92	81	10.43	3.69	110	2.05	0.86	7.51	2.78	30.63	19.2	744.24	2.01	2.04	9.2	6.67	10.85	1.33	59.4	28.75	63.18	34.13	52	8.7	2.13	14.07	1.4	1.63	7.94	67.21	6.69	7.77	37.95	10.05	0.2	1.77	0.18	9.31	3.53	670.38	64.75	353.33	34.13	477.76	46.15	195.35	18.87	2.45
1	76	20.93	122	10.99	3.66	104	1.85	1.05	8.09	1.97	32.6	21.2	923.15	0.92	1.2	15.2	9.26	3.23	1.29	105.6	34.9	59.6	34	66	10.5	2.15	5.65	1.67	2.14	11.74	19.47	5.77	7.38	40.44	3.37	0.18	0.48	0.14	12.59	2.79	542.38	60.34	220.95	24.58	344.61	38.34	214.47	23.86	1.61
1	68	22.92		9.87	3.73	116	2.25	0.66	6.93	3.6	28.65	17.2	565.32	3.11	2.87	3.19				13.2	22.6	66.75	34.25	78	6.9	2.11	18.82	1.25	1.34	5.81	114.95	7.61	8.16	35.47	15.11	0.23	3.24	0.21	5.57	4.38	798.37	68.14	197.7	16.87	610.92	52.14	176.23	15.04	3.47
1	70	25.39	27	8.29	4.17	125	2.26	0.49	5.51	5.41	27.6	11.8	622.15	5.25	4.41	4.26	5.24	18.9	1.42	20.9	31	73.6	37.1	96	9.2	2.16	13.24	2.66	2.66	9.06	40.71	8.18	8.18	27.86	4.98	0.29	1.46	0.29	2.8	4.61	416.39	65.92	78.02	12.35	307.46	48.67	102.74	16.27	2.99
1	82	20.44	52	11.45	3.28	106	2.23	0.83	8.34	1.78	29.7	22.6					2.93	18.04	1.32	5.5	14.2	59.9	31.4	81		2.06	20.69	0.77	0.89	4.71	189.18	7.04	8.14	43.07	26.87	0.19	4.39	0.16	7.37	4.23	1180.35	68.96	317.38	18.54	914.37	53.42	249.71	14.59	3.66
1	63	21.48	25	8.79	5.07	128	1.1	0.73	6.96	3.83	31.46	20.03	1203.85	0.65	4.04	3.49	2.9	15.63	1.53	26	24.1	73.6	36.4	76	7.2	2.32	8.17	0.97	1.98	7.46	20.4	2.42	4.94	18.63	8.43	0.27	1.1	0.13	13.56	3.94	524.99	60.53	252.61	29.13	249.75	28.8	271.21	31.27	0.92
1	59	19.36	52	9.22	2.96	72	2.59	0.53	6.1	2.67	27.28	16.44	848.8	1.86	2.47	11.66	2.84	17.23	1.08	17.87	22.12		35.96	62	6.53	2.1	14.1	1.17	1.38	5.07	91.66	7.59	8.97	32.93	12.08	0.27	2.78	0.23	7.46	5.64	1087.96	70.64	245.55	15.94	649.94	42.2	402.86	26.16	1.61
1	45	17.07	62	10.84	3.32	64	2.56	0.52	7.76	2.22	26.56	18.97					2.69	24.3	0.59	23.64	30.23	76.58	38.3	74	5.35	2.13	15.9	1.19	1.43	5.13	98.95	7.38	8.91	31.9	13.41	0.28	3.1	0.23	7.86	4.71	999.78	70.06	250.76	17.57	622.36	43.61	346.09	24.25	1.8
1	72	21.65	41	7.59	2.6	79	2.62	0.53	4.44	3.12	28	13.9	944.99	1.74	2.55	11.74	3	10.16	1.56			59.11	33.63	71	7.7	2.06	12.45	1.15	1.33	5.01	84.37	7.79	9.03	33.96	10.83	0.27	2.48	0.23	7.08	6.51	1176.14	71.14	240.35	14.54	677.51	40.98	459.63	27.8	1.47
1	78	24.75	15	6.98	3.02	95	1.87	0.57	4.54	3.04	26.3	14.6	824.63	2.76	2.97	20.03	3.22	8.85	0.86	5.99	0.13	60.11	33.85	91	10.1	2.08																			670.6	40.19	495.06	29.67	1.35
1	69	18.55	67	8.2	2.18	63	3.37	0.49	4.34	3.2	29.7	13.2	1065.35	0.72	2.13	3.45	2.77	11.47	2.26	18.2	27.9	58.1	33.4	107	5.3	2.04	12.84	1.13	1.31	4.85	87.88	7.71	9	33.21	11.4	0.27	2.65	0.23	7.73	7.01	1147.61	70.06	256.69	15.67	684.42	41.78	424.2	25.9	1.61
1	78	23.29	19	3.73	4.6	135	0.98	0.44	2.25	2.79	28.81	16.42	206.01	1.58	2.55	9.94	2.07	10.89	2.32	30.18	20.55	66.85	38.95		3.62	2.23	14.83	1.09	1.87	5.91	66.99	4.91	8.45	26.67	13.64	0.32	2.51	0.18	5.84	7.23	787.21	69.1	155.63	13.66	451.59	39.64	312.04	27.39	1.45
1	79	24.09	30	6.58	3.98	126	1.62	0.59	4.27	3.1	28.82	16.41	105.23	1.05	3.42	3.91	2.12	10.61	3.19	23.15	22.19	69.48	41.4	150	4.24	2.28	14.39	1.18	1.44	5.06	91.32	7.51	9.13	32.13	12.16	0.28	2.84	0.23	7.23	5.75	1064.59	71.53	232.37	15.61	634.44	42.63	398.71	26.79	1.59
0	77	22.49	7	0.88	5.21	144	0.34	0.29	0.23	2.48	28.8	16.43	306.79	2.1	1.68	15.97	2.02	11.17	1.44	37.2	18.9	64.21	36.5	69	3	2.18	15.87	0.86	2.89	7.89	42.65	2.31	7.77	21.2	18.46	0.37	2.01	0.11	3.72	9.49	509.82	64.52	78.88	9.98	268.74	34.01	225.37	28.52	1.19
0	84	23.44	50	4.28	3.85	124	1.41	0.22	2.36	3.26	22.23	16.36					7.29	21.21	0.74	11.5	16.9	70.88	29.83	66	4.3	1.98	17.62	1.27	1.41	4.23	125	9	10	30	13.89	0.33	4.17	0.3	10.72	1.99	1091.21	74.06	321.62	21.83	709.51	48.16	314.55	21.35	2.26
0	47	20.7		5.13	4.91	115	0.93	0.41	3.64	1.74	24.8	18	829.38	3.2	6.41	9.65	3.44	28.5	6.02	33.1	46.5	95.29	38	135		2.26	10.88	0.48	0.97	3.39	45	2	4	14	22.5	0.29	3.21	0.14	3.11	2.79	1232.54	93.64	43.49	3.3	413.42	31.41	798.76	60.69	0.52
0	68	22.31	8	6.65	4.84	139	1.96	0.48	4.01	2.21	28.94	15.77	670.17	0.33	0.1	6.45	4.17	27.06	1.26	18.7	20.7	88.8		94	5.2	2.24	23.29	1.62	1.21	2.68	147.17	10.24	7.65	16.94	14.37	0.45	8.69	0.6	7.06	35.01	1674.04	70.07	119.67	5.01	631.9	26.45	959.12	40.15	0.66
0	72	24.22	10	6.06	4.49	132	2.28	0.28	3.32	5.11	27.86	16.12	352.8	1.3	2.48	5.16				16.1	19.1	73.6	36.6		6.6	2.27	13.8	1.09	0.9	2.95	153.04	12.09	9.98	32.72	12.66	0.31	4.68	0.37	5.78	9.96	2050.25	79.83	189.11	7.36	1109	43.18	893.18	34.78	1.24
0	52	27.74	15	4.15	4.06	112	1.53	0.45	2.07	2.76	27.7	16.3	209.38	0.84	2.77	1.39	2.01	11.53	1.01	16.5	21.7	73.7	44.1	57	4.2	2.2	11.81	0.55	2	5.74	98.19	4.57	16.63	47.72	21.49	0.35	2.06	0.1	4.37	17.29	1891.15	64.57	208.38	7.11	831.39	28.39	1066.18	36.4	0.78
0	59	21.03	23	4.71	3.92	126	1.82	0.42	2.22	3.52	25.1	13.9	1368.61	1.39	4.21	24.51	5.9	14.29	0.69	25.5	43.1	71	34.5		3.5	2.11	19.93	1.81	3.62	4.71	55	5	10	13	11	0.77	4.23	0.38	4.33	18.35	448.61	60.24	56.34	7.57	275.9	37.05	170.56	22.9	1.62
0	59	23.18	6	4.74	5.22	160	1.29	0.36	2.89	4.29	25.9	13.54	606.68	1.82	2.58	3.3	3.03	18.41	1.03	17.3	20.4	75.9	41.8		6.6	2.29	15.92	1.76	2.92	3.87	33.66	3.72	6.17	8.18	9.05	0.75	4.11	0.45	17.67	6.2	456.09	69.91	144.5	22.15	211.44	32.41	223.66	34.28	0.95
0	58	24.77		5.21	4.57	138	2.08	0.35	2.59	2.8	37.83	17.25	465.5	0.8	0.01	0.95	2.17	10.09	0.83	17.6	20.5		42.6	89	6		12.44	1.82	2.09	8.33	64.17	9.39	10.78	42.97	6.83	0.25	1.49	0.22	4.43	1.51	829.44	75.56	190.38	17.34	515.85	46.99	293.18	26.71	1.76
0	57	30	19	2.25	4.14	132	0.88	0.27	1	2.86	22.97	19.29	523.87	4.27	4	5.59	4.67	15.64	1.75	21.1	19.7	88.5	45.1	86	6.4	2.48	28.89	1.75	1.02	5.6	192.77	11.66	6.81	37.39	16.53	0.18	5.16	0.31	4.85	12.51	1562.94	70.52	181.18	8.17	667.23	30.11	802.57	36.21	0.83
0	61	23.9	7	6.95	4.66	140	2.8	0.58	3.45	3.92	25.9	15.92	331.03	2.55	8.45	12.72	2.45	8.25	2.71	14.4	24.4	65.4	39.2	58		2.18	30.38	2.6	1.58	5.46	264.56	22.64	13.76	47.55	11.69	0.29	5.56	0.48	5.02	2.4	1469.84	80.48	238.71	13.07	870.85	47.68	537.1	29.41	1.62
0	63	22.14	15	4.89	4.24	133	1.29	0.29	2.97	3.44	35.2	15.3	343.05	1.37	1.27	2.91	2.35	10.43	0.96	18.8	18.3	76.4	49	62	5.4	2.5	8.91	1.86	1.48	5.36	47.36	9.89	7.87	28.49	4.79	0.28	1.66	0.35	9.91	14.75	1071.17	60.26	282.36	15.88	531.56	29.9	538.67	30.3	0.99
0	79	28.93	16	4.43	4.89	157	1.32	0.26	2.64	2.8	32.3	15	692.26	1.4	2.08	5.24	2.69	14.39	1.31	28	28.2	87	43		5.6	2.46																			677.6	47.16	397.01	27.63	1.71
0	60	19.22	38	3.73	3.85	127	0.96	0.47	2.13	3.4	30.2	14.1	357.12	3.26	3.65	6.72				11.7	14.8	69.8	41.9	146	4.3	2.37	9.2	0.56	0.56	6.31	57.77	3.52	3.52	39.62	16.41	0.09	1.46	0.09	5.24	10.32	1357.84	68.6	207.65	10.49	627.89	31.72	707.43	35.74	0.89
0	63	21.23	24	5.47	3.58	112	2.12	0.48	2.67	3.4	30.2	14.1	270.12	1.45	2.04	2.81	1.58	10.82	0.91	36.8	27.4	71.4	46		4.3	2.44	9.2	0.56	0.56	6.31	57.77	3.52	3.52	39.62	16.41	0.09	1.46	0.09	5.24	10.32	1357.84	68.6	207.65	10.49	627.89	31.72	707.43	35.74	0.89
0	68	25.56	11	4.89	4.4	130	1.57	0.37	2.82	2.04	25.33	18.94	524.11	4.6	7.57	10.69	43.7	3.41	0.53	37.6	21.4	57.6	39.3	99	11.8	2.29	24.26	1.6	2.56	4.04	148.4	9.79	15.66	24.71	15.16	0.63	6.01	0.4	6.03	13.34	1182.86	71.02	149.08	8.95	611.71	36.73	547.24	32.86	1.12
0	82	24.61	27	6.19	4.41	133	1.12	0.57	4.38	2.2	28.51	19.31	295.81	0.87	1.44	2.99	3.77	12.62	1.14			74.8	43.2	60	3.8	2.32	24.99	1.98	1.92	4.31	41.18	3.26	3.16	7.1	12.63	0.45	5.8	0.46	12.26	5.94	956.9	87.89	87.03	7.99	164.77	15.13	794.45	72.97	0.21
0	52	23.1	87	4.6	4.73	135	1.75	0.37	2.31	2.4	27.4	14.8	463.42	1.15	1.58	8.3	2.94	9.42	1.39	35.6	34.6	70.5	43.2	81	3.1	2.33	9.09	1.15	0.81	3.45	92.63	11.72	8.25	35.16	7.9	0.23	2.63	0.33	4.75	1.7	1490.16	86.57	166.9	9.7	1019.05	59.2	379.15	22.03	2.69
0	53	24.06	37	4.61	3.99	119	1.79	0.41	2.24	3.05	31.67	18.1								46.8	49.8	80.1	47.6	104.21		2.31	15.97	1.21	1.27	4.44	124.43	9.43	9.87	34.57	13.2	0.29	3.6	0.27	5.2	2.53	1269.13	82.39	179.63	11.66	779	50.57	414.98	26.94	1.88
0	75	25.63	26	4.58	3.92	132	2.22	0.43	1.8	4.13	22.47	15.28					2.17	8.55	0.7	15.4	20.4	58.7	33.1	79		2.17	17.08	1.28	1.2	3.72	143.94	10.79	10.11	31.35	13.34	0.32	4.59	0.34	3.5	6.38	1283.35	80.35	109.61	6.86	842.75	52.76	419.95	26.29	2.01
0	45	23.05	69	2.93	3.79	108	1.09	0.28	1.49	3.29	26.09	17.2	2010.53	3.83	6.27	19.71	1.6	30.81	1.25	17.5	26.4	79.9	29.1	103	11.9	2.02	9.94	1.3	1.3	5.1	63.88	8.35	8.35	32.78	7.65	0.25	1.95	0.25	6.9	1.58	1240.64	81.47	226.2	14.85	642.69	42.2	550.69	36.16	1.17
0	65	30.86	14	5.53	4.51	139	1.2	0.39	3.81				552.16	1.9	0.7	2.81	3.32	19.58	0.95	20.8	32.4	82.5	46.2	75		2.3	14.75	1.85	2.16	9.21	27.03	3.39	3.95	16.88	7.97	0.23	1.6	0.2	18.08	2.13	443.73	56.35	305.25	38.76	183.26	23.27	233.82	29.69	0.78
0	75	25.95	13	4.3	3.57	112	1.55	0.37	2.28	3.67	25.96	17.58	567.99	1.41	2.92	27.27	2.22	9.29	0.61	31	24.3	70.4	41.5	59	3.4	2.32	34.73	1.01	3.2	2.89	56.42	1.64	5.2	4.7	34.4	1.11	12	0.35	8.44	17.1	355.95	74.55	39.67	8.31	162.44	34.02	179.65	37.63	0.9
0	75	25.95	13	4.3	3.57	112	1.55	0.37	2.28	2.43	31.1	15.3	245.62	1.92	1.14	0.72	1.48	9.67	0.46	34.7	20.2	68.8	39.6	143	4.2	2.22	44.53	0.98	1.05	1.68	635	14	15	24	45.36	0.63	26.46	0.58	15.16	4.94	1919.01	79.66	363.78	15.1	1426.07	59.2	468.48	19.45	3.04
0	50	25.39	13	3.21	4.43	133	1.18	0.04	1.72	3.64	29.44	16.25	788.85	2.32	5.8	4.35	0.87	20.07	0.87	29.5	29.9	81.9	45.2	249	5.4	2.41	20.36	1.3	0.8	3.86	178.67	11.41	7.02	33.87	15.66	0.21	5.28	0.34	8.41	1.85	1748.92	83.15	284.92	13.55	877.54	41.72	796.92	37.89	1.1
0	59	18.29	13	3.98	4.04	117	2.76	0.88	0.01	3.55	25.31	16.29	1531.17	1.51	3.69	6.75	0.75	6.38	0.07	21.7	34	62.8	40.6	87	14.9	2.34	20.15	0.63	0.79	1.86	155.37	4.87	6.11	14.32	31.9	0.43	10.85	0.34	8.15	15.51	1698.81	83.1	116.76	5.71	771.22	37.73	872.88	42.7	0.88
0	43	22.31	92	3.07	3.86	99	1.02	0.19	1.84	2.54	26.41	17.03	642.08	0.85	2.92	3.48	2.08	13.75	0.36	65.9	54.1	65	37.8	64	4.1	2.2	29.63	1.8	1.83	3.31	170.23	10.34	10.51	19.02	16.46	0.55	8.95	0.54	5.68	5.32	1194.51	84.82	108.06	7.67	574.51	40.8	564.6	40.09	1.02
0	61	24.02	6	4.99	4.47	136	1.29	0.7	2.59				432.81	3.36	4.85	10.51	0.95	8.26	0.48	28.1	19.7	66	41.9	86	5.3	2.38																			647.6	27.13	971.4	40.7	0.67
0	54	22.55	15	3.08	4.3	133	1.03	0.18	1.63	3.19	34.7	14.7	525.82	7.63	4.91	3.61	3.94	12.8	1.72	19.3	19.4	64.53	39.6	97	7.4	2.4	11.12	0.78	1.19	6.68	56.84	3.99	6.08	34.14	14.25	0.18	1.66	0.12	5.49	14.33	820.23	54.63	187.31	12.47	511.11	34.04	295.04	19.65	1.73
0	60	25.34	14	5.3	5.2	148	1.35	0.45	3.2	2.63	26.4	20.33	479.44	0.53	2.13	6.5	1.95	20.14	5.71	18.5	24.5	81.9		95	5.3	2.4	21.76	1.4	2.27	5.65	74.76	4.81	7.8	19.42	15.54	0.4	3.85	0.25	2.13	2.74	562.06	85.31	41.31	6.27	343.54	52.14	209.55	31.81	1.64
0	57	22.77	23	5.18	4.2	103	1.39	0.2	3.08	2.94	31.4	15.97	1105.21	1.68	3	5.99	2.93	10.79	2.34	50.9	32.2	78.7	48.1	72	5.9	2.48	24.66	2.87	4.04	4.49	181.95	21.18	29.81	33.13	8.59	0.9	5.49	0.64	11.41	5.44	1722.18	75.26	377.95	16.52	737.82	32.24	930.11	40.65	0.79
0	60	22.66	48	4.08	3.4	103	1.14	0.23	2.57	2.86	28.2	15.1	707.09	1.85	2.67	9.1	3.13	19.53	0.72	11	14.4	76.46	43.82	173		2.39	5.68	0.95	1	3.92	40.45	6.77	7.12	27.92	5.97	0.26	1.45	0.24	10.77	13.88	1061.85	60.48	300.6	17.12	712.23	40.57	336.63	19.17	2.12
0	51	24.3	21	4.66	4.67	138	1.65	0.3	2.56	2.88	28.8	17.22	432.27	6.2	6.68	13.61	4.63	15.47	4.54	64.3	50.7	74.7		54	5.7	2.53	8.86	0.98	0.78	5.51	40.84	4.52	3.6	25.4	9.04	0.14	1.61	0.18	4.78	3.34	646.13	75.54	121.51	14.21	460.95	53.89	164.08	19.18	2.81
0	60	27.34	16	4.78	3.83	120	2.18	0.25	2.22	2.88	28.8	17.22	705.78	5.55	9.45	21.45	2.77	22.52	1.26			85.1	41.9	61	4.4	2.33	8.86	0.98	0.78	5.51	40.84	4.52	3.6	25.4	9.04	0.14	1.61	0.18	4.78	3.34	646.13	75.54	121.51	14.21	460.95	53.89	164.08	19.18	2.81
0	51	22.89	8	5.2	4.79	145	1.88	0.28	2.91	2.52	30.2	16.3	689.21	1.75	1.53	4.64				14.6	20.9	76.4		65	4	2.29	12.3	0.99	1.18	6.9	128.8	10.37	12.36	72.25	12.42	0.17	1.78	0.14	3.29	1.1	1492.21	82.17	237.77	13.09	1047.13	57.66	378.85	20.86	2.76
0	73	22.01	16	1.62	2.9	99	0.6	0.15	0.84	3.16	27.26	16.94	727.1	2.62	5.32	5.78	2.78	12.11	3.22	34.6	46.3	78.8	44.1	101	4.2	2.42	24.52	0.71	0.82	7.21	102.96	2.98	3.44	30.28	34.55	0.11	3.4	0.1	2.91	1.7	1665.05	91.93	88.11	4.86	419.91	23.18	1253.73	69.22	0.33
0	70	25.82	14	7.11	4.56	144	1.47	0.39	5.18	3.36	27.59	19.02	194.88	0.72	1.29	9.49	3.62	19.98	1.04	54.9	48.7		39.8	73	6.2	2.34	8.58	1.42	1.68	5.34	41.37	6.85	8.1	25.75	6.04	0.31	1.61	0.27	5.6	6.19	743.11	70.73	144.26	13.73	482.12	45.89	223.03	21.23	2.16
0	48	23.88		6.29	4.36	133	2.17	0.41	3.66	3.06	27.37	17					1.31	21.27	2.38	42.1	35.4	78.11	39.4	129		2.19	24.14	0.78	1.24	3.54	250.36	8.09	12.86	36.71	30.95	0.35	6.82	0.22	7.33	7.92	1642.67	74.3	269.13	12.17	1037.12	46.91	530.57	24	1.95
0	60	23.34	18	7.2	4.37	140	1.88	0.57	4.71	2.14	36.8	17.7	428.01	5.92	5.07	3.82				29.8	32	78.2	44.7	127	3	2.23	5.81	1.24	2.59	5.35	6.61	1.41	2.95	6.09	4.69	0.48	1.09	0.23	30.93	11.76	221.55	45.84	188.36	38.97	113.78	23.54	99.38	20.56	1.14
0	59	22.48	10	3.79	4.55	126	1.36	0.47	1.69	2.66	32.8	15.2	192.51	0.87	2.21	90.63	2.71	7.56	0.26	16.7	13.9	52.6	31.1	66	7.4	2	13.94	1.13	1.61	5.06	67.38	5.46	7.79	24.44	12.34	0.32	2.76	0.22	8.14	9.87	885.99	66.55	199.04	14.95	483.27	36.3	355.87	26.73	1.36
0	59	26.61	33	3.42	3.96	126	1.2	0.42	1.8	3.19	34.86	16.31	30.74	4.9	3.87	8.19	4.51	20.56	1.9	36.45	15.4	84.59	46.05	84	4.01	2.46																			527.63	29.18	604.47	33.43	0.87
0	46	26.24	2	13.18	4.56	130	3.33	0.92	9	3.16	26.37	16.1	769	3.6	3.06	6.72	5.86	13.51	1.48	26.47	5.18	68.04	40.79	66	5.99	2.39	23.85	1.75	2.14	9.12	125.77	9.23	11.3	48.08	13.63	0.24	2.62	0.19	2.48	7.03	1216	72.6	119.16	7.11	527.37	31.49	649.11	38.76	0.81
0	58	22.27	15	5.1	4.4	135	2.95	1.82	0.19	2.59	30	14.6	1151.86	2.61	4.26	6.12	2.14	14.59	2.14	68.7	61.9	78.5	44.6	52	9.3	2.46	17.86	0.98	2.97	8.18	90.82	4.98	15.1	41.6	18.24	0.36	2.18	0.12	2.63	3.42	773.7	75.17	109.47	10.64	508.53	49.41	259.5	25.21	1.96
0	77	23.38	35	7.44	3.1	107	1.99	0.38	4.98	4.4	30.23	9.98	910.09	2.44	3.37	9.68	1	12.5	1.78	50.77	54.01	68.22	32.6	68	6.5	2.05	19.24	0.95	2.01	4.15	115.32	5.71	12.06	24.86	20.2	0.49	4.64	0.23	16.93	9.47	865.07	52.46	420.97	25.53
0	60	23.98	15	7.1	3.99	118	1.83	1.04	4.21	3.34	24.05	17.75	943.34	2.98	4.7	10.66	6.34	16.97	1.69	7.89	10.75	70.44	38.46	100	5.16	2.29	27.39	2.18	3.25	13.35	62.03	4.93	7.37	30.22	12.58	0.24	2.05	0.16	7.87	7.66	406.74	43.71	237.96	25.57	226.43	24.34	79.28	8.52	2.86
0	75	21.63	35	5.81	4.04	120	2.38	0.32	3.01	3.63	23.01	15.18					1.1	9.34	2.46	13.7	18.9			75		2.36	11.58	0.78	0.95	3.24	56.92	3.83	4.67	15.93	14.86	0.29	3.57	0.24	6.08	9.94	926.9	78.1	96.86	8.16	491.57	41.42	374.41	31.55	1.31
0	61	22.11	55	6.07	3.54	107	1.83	0.47	3.7	3.69	28.32	17	1415.59	0.7	0.53	23.23				30.82	44.24	62.67	33.48		4.23	2.09	28.94	1.18	1.96	6.35	103.52	4.22	7.02	22.72	24.53	0.31	4.56	0.19	14.89	9.21	375.04	75.23	62.26	12.49	357.68	71.75	37.66	7.55	9.5
0	44	18.36	10	9.9	4.64	133	2.53	0.08	7.18	3.44	17.32	18.03	1959.34	1	0.52	27.98	3.65	13.43	1.48	84.06	125.91	65.92	35.12	35	3.19	1.96	14.43	0.81	1.18	3.43	200.85	11.23	16.45	47.76	17.89	0.34	4.21	0.24	7.46	6.25	2104.07	70.59	356.13	11.95	1392.03	46.7	677.75	22.74	2.05
0	55	23.91	11	2.79	3.67	117	0.53	0.18	2	4.14	27.7	13.27	981.82	2.38	3.21	3.7	3.42	19.85	0.74	23.8	28	85.4	48.5	89	4.3	2.46	11.48	0.77	3.91	5.64	24.52	1.64	8.35	12.05	14.95	0.69	2.03	0.14	3.8	12.1	365.81	65.35	45.82	8.18	213.57	38.15	137.45	24.55	1.55
0	46	25.46	29	3.21	3.5	95	1.42	0.19	1.35	3.56	29.15	13.83	259.3	3.68	6.82	9.44	2.68	17.52	1.5			74.69	43.13	93	4.2	2.31	8.46	1.52	1.31	4.97	71.46	12.86	11.09	41.97	5.56	0.26	1.7	0.31	2.9	6.55	1733.04	79.12	121.6	5.55	845.18	38.59	916.71	41.85	0.92
0	45	21.68	11	7.83	4.57	131	0.95	0.02	6.81	2.49	29.15	16.32	462.87	1.47	3.15	2.55	6.69	13.03	3.92	7.99	1.18		37.8	94	7.89	2.39	11.47	0.91	1.53	5.2	92.47	7.37	12.33	41.87	12.55	0.29	2.21	0.18	1.91	13.06	1236.13	66.44	79.88	4.29	805.92	43.32	411.54	22.12	1.96
0	71	23.73	22	6.32	4.31	136	2.35	0.92	2.99	2.04	37.4	16.7	761.72	1.97	2.04	12.5	1.43	20.94	0.25	17.8	23.8	73.5	39.7	89	3.9																				573.12	32.5	426.48	24.18	1.34
0	60	26.49		2.7	3.63	114	1.69	0.53	0.35	3.94	27.21	18.43	667.1	3.35	4.79	5.16	4.18	17.1	0.56	23.69	9.36	86.78	52.75		3.51	2.57	15.14	1.01	0.98	2.32	220.14	14.69	14.3	33.81	14.99	0.42	6.51	0.43	8.36	3.39	2137.57	87.31	282.73	11.55	1454.34	59.4	619.76	25.32	2.35
0	72	21.81	19	4.03	3.58	113	2.37	0.6	0.89	4.54	24.75	10.89	1337.78	0.79	2.99	15.56	6.27	16.46	1.82	67.56	70.5	85.55	46.03	56	3.44	2.44	11.08	0.94	0.82	6.29	54.85	4.67	4.08	31.15	11.75	0.13	1.76	0.15	1.38	1.74	941.77	96.6	42.91	4.4	495.06	50.78	370.92	38.05	1.33
0	50	24.8	8	3.68	4.28	132	1.81	1.56	0.26				588.65	1.4	2.48	7.57				13.7	22.5	68.9	42.4	106	5.7	2.23	13.42	2.08	0.97	10.34	73.12	11.33	5.28	56.34	6.45	0.09	1.3	0.2	2.89	2.01	971.38	77.48	162.79	12.98	544.83	43.46	415.01	33.1	1.31
0	50	21.35	24	7.97	4.24	128	1.2	0.48	7.05	3.33	24.15	12.9	256.14	1.95	2.53	3.85	4.23	11.36	0.95	50.75	23.58	57.94	32.28	61	7.94	2.43	34.41	0.12	0.82	19.84	63.53	0.23	1.52	36.63	276.22	0.04	1.73	0.01	3.16	4.99	504.92	56.95	115.7	13.05	184.64	20.82	272.38	30.72	0.68
0	57	25.89	27	6.19	4.01	121	0.92	0.53	4.7	2.59	26.8	16.6	583.44	1.24	2.13	3.22	2.26	21.73	0.75	14.2	20.7	86.67	46	152	12.5	2.52																			431.58	42.5	327.13	32.21	1.32
0	71	24.26	67	9	3.89	109	0.68	0.61	7.6	3.3	26.66	16.02	515.38	3.64	2.68	10.97				52.76	3.35	86.04	47.07	158	2.5	2.64	13.31	1.29	1.27	4.83	133.38	12.92	12.72	48.39	10.32	0.26	2.76	0.27	9.85	3.09	1152.17	66.75	476.6	27.61	1002.11	58.06	78.49	4.55	12.77
0	69	28.03	17	10.39	3.51	111	2.71	0.55	7.06	2.65	23.94	17.25	2000.86	4.59	2.66	12.86	6.76	30.71	3.3	23.12	96.44	76.81	23.99	73	4.43	2.06	32.8	0.58	2.14	2.43	185.47	3.28	12.09	13.75	56.55	0.88	13.49	0.24	25.85	3.28	981.77	73.16	355.48	26.49	565.4	42.13	369.88	27.56	1.53
0	44	23.83	24	5.28	4.2	118	3.46	1.11	0.28	3.05	34.9	13.4	546.28	2.18	2.54	4.67	5.55	24.89	2.15			91.4	44.2	125	5.5	2.42	15.26	1.3	1.49	4.83	128.08	10.91	12.51	40.54	11.74	0.31	3.16	0.27	10.24	6.04	1239.79	64.98	415.3	21.77	839.29	43.99	374.95	19.65	2.24
0	70	21.53	30	8.76	3.78	136	1.69	0.51	6.5	3.21	22.45	18.86	1233.16	4.22	3.33	10.89	3.23	13.8	0.18	52.87	16.83	66.42	41.56	98	5.11		17.08	1.55	0.6	5.46	91.53	8.32	3.23	29.26	11	0.11	3.13	0.28	12.95	5.9	567.15	81.66	58.89	8.48	535.85	77.16	18.79	2.71	28.52
0	57	22.03	15	2.57	4	125	0.56	0.22	1.74	3	32.58	17.17					2.46	30.7	2.05	17.1	14.7	72	36.6	106	5.7	2.13	16.55	1.29	1.34	4.25	121.46	9.43	9.8	31.17	12.88	0.31	3.9	0.3	3.37	5.45	1287.97	82.04	105.07	6.69	733.73	46.74	464.06	29.56	1.58
0	60	22.3	2	5.17	3.49	116	1.15	0.36	3.68	2.76	25.82	16.17	1310.58	2.76	4.04	7.46	4.96	20.15	3.36	14.91	32.4	80.19	44.5	74	4.64	2.11	12.82	1.04	1.9	5.53	128.31	10.45	18.98	55.31	12.28	0.34	2.32	0.19	5.27	4.42	1285.31	74.07	291.5	16.8	1000.76	57.67	209.82	12.09	4.77
0	69	26.99	49	4.47	3.85	107	1.39	0.34	2.68	3.44	31.75	17.77	215.77	2.7	3.78	1.29	0.43	20.72	1.88	12.95	1.29	82.08	45.74		5.19	2.56	7.3	3.24	0.19	11.53	20.39	9.04	0.53	32.21	2.26	0.02	0.63	0.28	5.19	6.06	568.57	68.65	167.21	20.19	279.3	33.73	301.17	36.37	0.93
0	63	21.72	2	3.55	3.97	123	0.94	0.23	2.35	3.81	27.9	13.1	1119.35	3.1	2.47	6.76	3.3	14.92	1.03	13.4	23.1	69.5	38.8	76	7	2.31	5.95	0.81	1.64	3.03	32.32	4.4	8.91	16.46	7.35	0.54	1.96	0.27	3.35	8.88	745.77	78.35	55.08	5.79	543.28	57.08	181.49	19.07	2.99
0	65	25.89		4.6	3.87	126	1.8	0.42	2.25	3.71	33.56	14.53	296.39	1.94	2.08	6.9	0.37	25.68	2.17	75.82	15.95	92.54	46.61	21.9	4.24	2.52	0.01	1.37	1.53	6.39	0.05	9.14	10.26	42.77	0.01	0.24	0	0.21	3.83	5.66	1280.3	74.52	163.88	9.54	669.35	38.96	564.39	32.85	1.19
0	61	23.49	47	2.76	4.5	142	0.81	0.29	1.45	3.53	26.41	18.36	299.45	2.94	4.68	6.89	1.69	8.52	2.02	17.93	22.19	72.07	43.62	50	4.68	2.48	9.62	1.12	1.06	5.04	115.63	13.43	12.76	60.57	8.61	0.21	1.91	0.22	7.81	1.78	1950.15	76.18	472.93	18.47	1201.95	46.95	684.78	26.75	1.76
0	41	18.49	13	4.51	4.64	113	1.49	0.61	2.32	3.63	26.25	15.67	429.41	0.31	2.78	0.55	3.1	12.19	1.5	12.2	18.2	73.3	44.3	66	4.8	2.36	5.33	1.43	1.12	5.87	61.06	16.38	12.83	67.25	3.73	0.19	0.91	0.24	5.36	4.14	1831.28	73.78	360.78	14.54	1145.61	46.16	650.72	26.22	1.76
0	47	22.52	10	6.98	4.44	130	1.12	0.47	5.46	3.54	30.94	14.6	259.17	0.39	1.2	9.66				41.93	18.55	70.74	41.95		3.94	2.16	6.57	0.82	1.55	6.62	49.47	6.15	11.66	49.81	8.04	0.23	0.99	0.12	8.18	3.16	1208.71	64.18	407.32	21.63	752.79	39.97	417.62	22.18	1.8
0	63	21.72	2	3.55	3.97	123	0.94	0.23	2.35	3.81	27.9	13.1	1119.35	3.1	2.47	6.76	3.3	14.92	1.03	13.4	23.1	69.5	38.8	187	7	2.31	5.95	0.81	1.64	3.03	32.32	4.4	8.91	16.46	7.35	0.54	1.96	0.27	3.35	8.88	745.77	78.35	55.08	5.79	543.28	57.08	181.49	19.07	2.99
0	74	21.36	42	5.67	4.21	127	0.87	1.01	3.67	3.19	25.79	11.37	723.65	2.9	3.75	0.05	5.27	15.87	2.44	12.82	30.9	74.79	36.37		5.05	2.38	9.86	1	0.88	4.81	88.14	8.95	7.84	43.01	9.85	0.18	2.05	0.21	5.51	5.98	1775.28	77.59	237	10.36	893.67	39.06	898.17	39.26	0.99
0	53	24.49	17	10.4	3.65	101	1.63	1.14	7.68	3.6	31.31	17.11					3.84	21.67	4.16	12.88	40.17	81.4	44.26	82	3.28	2.11	36.42	2.13	11.6	23.59	29.22	1.71	9.31	18.93	17.09	0.49	1.54	0.09	3.93	2.31	256.34	68.88	74.37	19.98	80.23	21.56	216.55	58.19	0.37
0	67	16.53	8	5.14	4.67	143	1.99	0.34	2.77	2.83	27.52	15.3	136.47	0.9	1.05	7.03	1.31	9.84	2.26	14.6	22.5	56.2	37	49	4.7	2.21	12.81	0.72	0.96	9.38	118.2	6.64	8.86	86.55	17.8	0.1	1.37	0.08	1.3	1.11	1546.11	87.64	112.59	6.38	922.72	52.3	578.9	32.81	1.59
0	73	25.62	7	5.62	4.31	133	2.24	0.06	3.39	2.34	29.24	20.77	593.99	1.82	2.5	17.17	3.45	17.79	0.7	68.46	71.36	64.95	37.82	35	6.94	2.15	0.69	1.73	0.23	9.81	3.25	8.18	1.09	46.44	0.4	0.02	0.07	0.18	0.5	3.9	690.97	79.59	23.09	2.66	473.22	54.51	301.97	34.78	1.57
0	67	21.17	12	8.34	3.87	131	1.53	0.07	6.66	3.27	30.14	16.09					4.66	12.15	1.58	7.25	13.73	77.89	46.42		1.55	2.32	31.04	1.05	1.36	4.28	279.14	9.45	12.2	38.49	29.54	0.32	7.25	0.25	11.49	8.6	1804.28	69.84	442.08	17.11	899.18	34.8	879.14	34.03	1.02
0	54	19.53	5	3.4	3.94	125	0.2	0.89	2.26	3.17	33.5	15	1263.17	1.03	1.65	1.61	3.08	19.82	1.65	12.2	28.7	92.3	43.6	151	5.5	2.3	7.68	0.42	0.82	3.32	49.81	2.72	5.32	21.53	18.31	0.25	2.31	0.13	6.87	2.83	1303.52	85.8	147.86	9.73	648.56	42.69	596.78	39.28	1.09
0	65	24.51	8	1.27	4.59	141	0.14	0.28	1.33	3.22	29.25	17.53	1749.5	1	2.4	17.12	7.62	7.29	1.19	7.15	40.83	54.51	35.45		4.32	2.12	25.87	1.68	2.2	6.11	157.33	10.24	13.4	37.14	15.36	0.36	4.24	0.28	10.05	2.67	1142.04	67.89	373.27	22.19	608.23	36.16	428.71	25.48	1.42
0	67	22.61	22	7.11	3.96	117	1.99	0.9	4.35				228.53	0.72	1.71	18.81	6.59	17.15	2.06	47.86	31.39	80.83	43.23	36.95	2.62	2.22	22.31	1.48	2.05	6.82	229.49	15.21	21.05	70.16	15.09	0.3	3.27	0.22	6.89	2.62	1885.68	69.53	483.17	17.82	1028.53	37.93	814.49	30.03	1.26
0	61	23.03	30	5.7	4.63	137	0.88	0.59	4.15	3.11	25.84	16.96	699	2.68	2.38	5.81	3.68	16.56	1.6	21.2	23.4	65.7	37.7	57.19	5.4	2.23	14.41	1.15	1.21	4.65	114.92	9.15	9.68	37.11	12.56	0.26	3.1	0.25	6.63	4.75	1140.31	72.62	246.15	15.68	797.42	50.78	326.29	20.78	2.44
0	68	24.71	43	7.54	4.74	134	0.83	0.19	7.13	2.54	30.84	16.48	842.4	0.41	0.85	1.46	4.09	22.69	2.79			79.5	36.62	70	7.43	2.35	26.04	0.66	2.34	3.65	143.27	3.63	12.85	20.08	39.47	0.64	7.13	0.18	18.3	9.22	1075.94	63.3	367.47	21.62	550.25	32.37	476.66	28.04	1.15
0	61	20.34	8	4.71	3.98	121	1.57	0.42	2.55	2.07	35.6	15.7	872.59	1.5	1.07	4.3				14.6	25	71.88	38	71	5.6		17.9	1.05	1.65	4.8	75.53	4.43	6.96	20.25	17.05	0.34	3.73	0.22	7.38	2.44	881.43	81.28	149.5	13.79	421.97	38.91	445.29	41.06	0.95
0	48	23.69	48	0.3	4.69	130	2.28	0.6	2.69	4.26	26.24	19.15	1221.05	0.38	0.69	16.48	6.23	19.64	2.12	92.71	81.5	72.98	36.87	95	7.75	2.18	10	0.83	1.26	3	73.15	6.06	9.25	21.98	12.07	0.42	3.33	0.28	14.11	1.86	991.84	76.3	310.23	23.87	731.47	56.27	334.8	25.76	2.18
0	62	20.03	14	3.69	4.74	145	1.7	0.32	1.6	3.3	23.53	17.54	282.03	1.8	2.49	3.41	4.29	10.6	5.2	20.7	28.6	74.2	42.8	117	2.4	2.39	4.58	2.18	1.53	2.4	21	10	7	11	2.1	0.64	1.91	0.91	6.88	4.89	837.52	86.27	75.72	7.8	458.07	47.19	359.17	37	1.28
0	53	24.03	43	4.2	4.43	126	1.6	0.27	2.26	2.7	29.2	14.9	312.42	1.09	1.79	0.17	1.95	10.76	6.41	31.7	32.2	72.6	41	124.53	3.1	2.3	20.54	1	4.5	10.87	126.7	6.17	27.76	67.05	20.53	0.41	1.89	0.09	5.09	0.65	1405.12	78.19	340.97	18.97	616.83	34.33	746.39	41.54	0.83
0	39	18.22	24	8.54	4.3	130	3.73	1.31	3.2	2.16	26.57	18.77								13.28	32.12	52.55	32.3	57	8.67		8.52	5.06	4.3	4.69	21.53	12.78	10.87	11.86	1.68	0.92	1.82	1.08	13.67	13.31	235.72	36.89	162.15	25.38	252.81	39.56	20.28	3.17	12.47
0	61	20.94	8	5.46	4.23	133	1.51	0.38	3.49	3.34	27.97	19.09	905.24	0.67	1.17	3.21	5.84	18.74	1.04	18.4	27	78.8	42.2	80	4.7	2.42	34.26	1.26	3.77	4.09	109	4	12	13	27.25	0.92	8.38	0.31	11.2	6.42	614.73	72.57	145.59	17.19	318.15	37.56	262.35	30.97	1.21
0	60	22.28		14.59	3.98	122	2.82	1.15	10.44	3.24	24.44	16.89	498.54	3.02	4.66	6.8	2.17	11.99	1.29	25.4	32.9	75	44.6	76	7.5	2.31	15.74	0.94	1.72	4.02	75.21	4.5	8.2	19.21	16.71	0.43	3.92	0.23	2.9	27.99	794.83	57.02	55.73	4	477.89	34.29	299.81	21.51	1.59
0	57	19.43	23	6.58	4.65	138	2.25	0.39	3.88	3.77	25.06	20.7	452.82	3.12	4.29	29.9	2.87	10.19	0.49	15.8	20.1	72.8	45.2		8.1	2.41	14.55	2.05	2.25	5.47	149	21	23	56	7.1	0.41	2.66	0.38	5.12	4.43	1814.21	76.92	286.77	12.16	1024.39	43.43	740.86	31.41	1.38
0	46	23.12		3.23	3.8	104	2.02	0.21	1.01	4.44	25.71	14.44	1265.69	2.04	3.89	20.83	0.45	9.02	0.65			45.75	31.67	187	8.32	1.92	17.69	1.62	1.83	4.1	124.12	11.35	12.85	28.74	10.94	0.45	4.32	0.39	1.88	4.29	1239.64	86.62	54.13	3.78	701.67	49.03	536.11	37.46	1.31
0	58	18.55	60	10.89	3.41	106	1.94	0.98	7.89	1.92	23.09	26.75	333.66	1.98	2.16	7.64	3.48	14.97	1.34	24.7	37.1	72.1		75	6.6	2.3	37.49	2.31	3.82	4.1	142.03	8.75	14.47	15.53	16.23	0.93	9.15	0.56	8.57	1.05	819.04	84.23	133.05	13.68	378.85	38.96	428.24	44.04	0.88
0	68	24.46	44	6.66	4.41	133	1.99	0.32	4.3	1.95	28.13	21.2	426.02	2.47	2.12	3.14	2.23	7.85	1.61	73.4	35.3	66.04	42.7	56	5.3	2.23	11.88	0.92	1	6.27	112	8.67	9.43	59.11	12.92	0.16	1.89	0.15	6.1	1.37	1223.96	73.18	360.82	21.57	942.74	56.36	265.9	15.9	3.55
0	71	26.5	7	9.52	4.98	155	2.95	0.59	5.9	2.59	28.6	15.6	670.24	1.77	2.77	3.31	2.8	15.35	0.89	22.7	16	66.2	36	96	7.5	2.15	6.07	0.74	1.35	5.12	29.25	3.57	6.5	24.67	8.19	0.26	1.19	0.14	4.37	2.42	1199.38	87.42	107.72	7.85	481.84	35.12	719.86	52.47	0.67
0	65	26.69	10	10.65	3.8	120	2.19	1.18	7.23	3.38	38.41	13.61	345.73	2.05	1.49	10.5				49.39	66.78	78.01	42.87	78	1.15	2.31	18.98	0.25	0.93	6.22	103.03	1.33	5.07	33.78	77.47	0.15	3.05	0.04	3.4	6.24	911.16	77.66	114.84	9.79	542.85	46.27	382.19	32.58	1.42
0	57	20.75	14	3.31	3.89	122	2.26	0.92	0.11								1.38	9.54	0.83	14.3	19.7	62.8	39.6	70	5.1	2.18																			431.58	42.5	327.13	32.21	1.32
0	54	28.09	28	5.52	4.39	136	0.45	0.04	4.97	4.21	36.46	13.04	433.18	2.88	1.87	3.77	1.04	21.61	2.22	5.87	6.5	80.15	41.48	45	3.23	2.32																			379.6	27.25	417.42	29.97	0.91
0	64	23.58	25	4.74	3.91	121	2.01	0.35	2.23	2.35	26.29	18.77	415.16	3.28	5.85	4.93	2.22	17.02	1.17	11.1	21.9	78.4	44.5	95	4	2.16	7.13	1.76	1.31	5.28	34.05	8.41	6.26	25.22	4.05	0.25	1.35	0.33	5.57	5.88	888.65	75.14	140.46	11.88	477.56	40.38	335.91	28.4	1.42
0	61	24.83	8	3.15	3.62	110	0.84	0.94	3.15	3.99	32.03	17.08	435.87	5	4.92	7.7	1.48	26.76	4.18	16.36	14.28	85.12	43.75	156	7.69	2.33																			106.94	28.78	9.81	2.64	10.9
0	72	20.54	60	5.34	3.66	118	1.54	0.33	3.35	2.83	23.95	17.52	878.07	0.77	1.45	9.35	3.42	11.82	1.96	12.5	17.7	68.7	37.4	78	6.5		19.69	1.89	2.72	7.3	64.96	6.24	8.98	24.08	10.41	0.37	2.7	0.26	26.71	9	648.73	42.82	643.18	42.45	329.92	21.77	295.48	19.5	1.12
0	72	24.35	73	4.81	4.28	123	1.81	0.4	2.49	3	27.76	17.5	1210.89	2.44	2.6	3.27	2.35	11.19	3.04	23.8	35.8	69.8	37.6	60	12.6	2.3	20.05	1.37	3.07	5.24	33.96	2.32	5.2	8.88	14.64	0.59	3.82	0.26	5.14	8.37	282.31	69.86	45.67	11.3	169.39	41.92	106.2	26.28	1.6
0	78	20.12	53	5.91	3.78	120	1.6	1.62	2.66	3.29	33.75	14.78	369.2	0.65	2.52	1.81	2.96	14.87	1.85			85.81	47.77	168	1.26	2.39	13.65	0.53	1.62	7.47	65.23	2.54	7.73	35.68	25.68	0.22	1.83	0.07	8.08	5.29	947.95	69.31	288.26	21.08	477.87	34.94	436.93	31.94	1.09
0	69	23.3	6	5.13	5.39	150	1.65	0.4	2.98	2.89	24.33	18.57	1002.03	2.33	2.63	6.16	3.2	12.77	0.7	22	24.8	59.9	30.2	95.7	7	2.14	31.3	1.18	2.11	4.03	132.43	4.99	8.93	17.05	26.54	0.52	7.77	0.29	5.98	13.76	946.06	73.43	101.95	7.91	423.11	32.84	521.36	40.47	0.81
0	71	18.83	25	4.95	4.4	138	0.34	1.77	2.74	2.53	29.59	18.5	430.19	5.2	8.49	4.85	2.05	15	0.58	21.4	22.8	73.8	44.9	68	5.3	2.35	18.52	0.95	1.33	5.93	29.49	1.51	2.12	9.44	19.53	0.22	3.12	0.16	15.24	5.24	206.67	51.44	143.84	35.8	159.22	39.63	35.88	8.93	4.44
0	76	26.4		4.26	4.21	114	1.37	0.9	2.03	3.27	35.74	14.01	464.49	0.09	3.18	1.61	1.54	19.53	1.21	88.62	100.39	89.84	50.65	101	3.19	2.3	6.03	2.11	2.21	11.1	20.63	7.22	7.58	37.99	2.86	0.2	0.54	0.19	2.61	2.44	785.69	90.68	99.11	11.44	342.22	39.5	348.84	40.26	0.98
0	49	20.19	52	2.66	3.9	122	0.77	0.22	1.62	2.99	30.6	15.3	307.88	4.82	4.09	2.72	1.41	12.6	1.68	15.8	20.3	74.6	47.5	126	3.5	2.4	5.32	1.01	1.01	4.18	42	8	8	33	5.25	0.24	1.27	0.24	7.61	3.24	1238.76	77.22	251.06	15.65	789.09	49.19	394.34	24.58	2
0	62	18.48		11.96	4.34	139	0.74	0.32	10.87	3.2	23.84	18.68					4.15	16.9	0.25	9.4	6.01	78.68	44.49	73	4	2.32	9.78	1.45	1.79	4.09	33.09	4.9	6.06	13.83	6.75	0.44	2.39	0.35	20.12	13.64	574.43	57.49	278.21	27.84	338.44	33.87	253.27	25.35	1.34
0	69	22.32	22	7.4	4.56	135	2.36	0.42	4.5	2.61	29.5	14.6	165.68	1.4	2.41	4.97	3.73	17.92	1.38	12.7	29.7	72.5	39.1	75	4.3	2.12	8.46	0.44	0.44	5.69	58	3	3	39	19.33	0.08	1.49	0.08	3.36	2.25	1167.75	83.83	130.99	9.4	685.71	49.23	449.29	32.25	1.53
0	45	27.3	31	5.53	4.92	147	0.06	0.28	5.06	3.3	30.45	14.92	764.74	0.58	0.63	17.18	3.03	20.09	3.94			81.6	34.99	65	1.86	2.23	10.3	0.25	1.74	6.55	62.4	1.54	10.56	39.7	40.52	0.27	1.57	0.04	9.49	2.59	1071.6	78.49	376.7	27.59
0	50	23.66	20	4.6	4.1	133	0.99	0.47	3.07	3.25	29.91	15.47	712.11	1.86	2.84	7.97				35.2	31.1	77.5	42.1	69	3.9	2.44	4.95	0.46	0.31	4.37	56.86	5.28	3.56	50.2	10.77	0.07	1.13	0.11	7.84	4.45	1501.45	70.55	393.34	18.48	1148.72	53.97	302.83	14.23	3.79
0	39	25.71	14	4.67	4.44	107	2.13	0.4	2.08	2.7	27.17	16.29	412.01	1.74	2.37	8.2	2.33	12.75	1	24.7	23.7	70.5	41.7	100	5.8		6.01	0.93	0.64	11.16	28.59	4.42	3.04	53.09	6.47	0.06	0.54	0.08	3.76	2.61	1159.81	77.05	199.39	13.25	475.72	31.6	680.72	45.22	0.7
0	64	20.29	4	3.73	4.07	119	1.92	0.03	1.84	3.65	32.05	12.49	55.35	0.38	3.61	4.72	4.25	8.7	2.88	68.09	36.71	65.45	39.35	42	6.22	2.42	6.98	0.95	1.89	10.37	42.12	5.76	11.39	62.55	7.31	0.18	0.67	0.09	6.17	1.28	1488.71	80.2	386.03	20.8
0	60	28.88	20	6.81	4.03	120	1.79	0.49	4.46	3.68	28.13	19.33	2657.41	1.58	3.01	2.07	2.25	16.54	2.45	20.4	20.4	72.1	35.5		5.4	2.13	19.32	1.03	1.13	3.86	147.15	7.84	8.61	29.4	18.77	0.29	5.01	0.27	3.34	17.25	1038.74	62.86	98.33	5.95	761.63	46.09	286.65	17.35	2.66
0	72	21.91	9	8.26	4.74	146	2.02	0.52	5.65	2.1	24.82	17.4	304.27	1.12	0.7	1.71	1.94	19.78	2.07	18.1	19.6	76.1	43.3	109	4.3	2.4	15.76	0.86	1.73	5.83	73	4	8	27	18.25	0.3	2.7	0.15	5.58	7.27	708.1	66.78	150.76	14.22	463.14	43.68	221.72	20.91	2.09
0	71	25.75	31	4.07	4.13	134	0.15	0.79	3.45	2.78	23.31	20.09	1503.29	0.97	2.63	1.58	6.38	23.63	3.72	8.65	14.88	76.46	38.51	73	7.71	2.06	25.25	1.68	2.58	6.51	128.63	8.56	13.16	33.14	15.03	0.4	3.88	0.26	3.52	13.02	1214.37	65.61	116.49	6.29	509.45	27.52	658.44	35.57	0.77
0	55	29.73		3.5	4.14	132	1.16	0.17	2.15	4.3	21.79	18.06	540.95	0.58	0.48	3.28	3.32	34.74	0.98	15.9	26.9	101.7	46.7		6.1	2.4	12.43	2.22	1.85	2.27	124.67	22.27	18.56	22.77	5.6	0.82	5.48	0.98	23.75	7.23	1898.87	72.54	540.68	20.65	1003	38.32	873.89	33.38	1.15
0	58	14.57	7	4.96	4.07	127	1.41	0.68	2.83	3.73	25.12	14.86	355.14	1.65	2.61	4.51	1.16	6.02	0.48	17.2	16	61.6	43.1	64	5.6	2.31	17.72	1.23	0.76	2.54	250.02	17.35	10.72	35.84	14.41	0.3	6.98	0.48	9.77	10.15	1866.16	71.95	350.33	13.51	1410.93	54.4	455.23	17.55	3.1
0	53	28.57	6	3.14	4.5	120	0.79	0.4	1.82	2.67	32.23	16.58	739.04	0.95	0.89	1.71	3.09	22.59	1	3.28	27.27	79.5	39.05	136	3.57	2.35	23.17	1.16	1.85	2.54	204.42	10.22	16.3	22.41	20	0.73	9.12	0.46	7.04	18.24	1489.6	71.61	157.79	7.59	882.43	42.42	611.95	29.42	1.44
0	70	22.11	56	2.85	2.97	82	0.96	0.48	1.39	3.19	28	15	451.55	5.61	6.81	7.37				9.4	16.6	72.43	41.9	59	5.3	2.24	33.65	1.16	1.33	9.8	199.48	6.88	7.88	58.09	28.99	0.14	3.43	0.12	9.69	1.51	1186.65	64.24	563.03	30.48
0	64	26.3	6	6.73	4.91	143	1.01	0.38	5.29	3.97	26.64	15.93					1.88	18.86	1.18	10.1	20.4	77.38	43.3	83	5.2	2.33																			314.68	43.22	141.24	19.4	2.23
0	60	26.01	41	4.92	3.57	118	2.18	0.29	2.26	2.31	41.37	10.11	37.53	2.34	3.49	1.91	0.56	23.92	2.72	76.19	39.08	85.1	42.35	90	4.02	2.39	44.59	3.53	9.78	31.06	69.93	5.53	15.34	48.72	12.65	0.31	1.44	0.11	2.5	5.46	972.32	69.43	121.58	8.68	156.84	11.2	748.97	53.48	0.21
0	67	19.74	29	6.94	3.43	105	1.6	0.18	5.15	2.21	29.53	15.25	375.6	1.02	0.65	4.29	12.93	24.23	5.59	70.63	51.34	94.76	39.5	58	4.27	2.5	32.45	0.47	2.35	5.46	149.39	2.18	10.83	25.14	68.53	0.43	5.94	0.09	10.76	2.92	1232.17	74.09	270.5	16.27	460.38	27.68	728.81	43.82	0.63
0	69	34.76	16	6.77	4.77	150	1.75	0.84	4.14	2.85	25.1	15.2	276.76	2.42	5.36	6.88	2.09	11.86	2.43	37.2	32.1		37.2	141	2.44	2.17	22.68	1.64	2	4.99	179.82	13	15.86	39.56	13.83	0.4	4.55	0.33	3.7	4.75	1559.9	81.9	146.24	7.68	792.86	41.63	726.9	38.16	1.09
0	35	22.91	33	7.67	3.78	100	1.78	1.16	4.63	5.4	22.33	18.07	1018.37	3.09	2.46	4.99	2.5	10.37	2.86			75.15	43.71	43	6.42	2.41	15.24	1.21	2.02	5.66	175.54	13.98	23.28	65.24	12.56	0.36	2.69	0.21	8.36	5.21	1779.88	66.41	545.56	20.36	1152.2	42.99	594.96	22.2	1.94
0	53	24.78	4	12.04	4.49	137	2.83	1.66	7.4				802.27	1.71	4.3	3.68	1.53	17.59	2.28			91.91	46.12	57	5.79	2.34	21.04	2.36	2.81	7.07	113.78	12.77	15.22	38.22	8.91	0.4	2.98	0.33	11.9	6.22	846.99	57.83	454.88	31.06	540.68	36.91	241.59	16.49	2.24
0	57	20.7	25	4.91	3.5	109	1.12	0.47	3.13	2.41	28.76	20.38	577.49	2.28	2.03	8.71	3.32	17.11	0.54	38.5	47.2	73.51	38.6	73	2.7	2.18	30.84	1.76	1.31	2.99	174.52	9.96	7.41	16.92	17.52	0.44	10.31	0.59	18.67	3.92	816.42	67.72	315.87	26.2	565.9	46.94	219.82	18.23	2.57
0	68	28.48	40	4.12	4.21	122	1.05	0.42	2.67	3.07	31.67	18.31	689.01	3.77	5.77	23.96				54.13	45.49	84.93	45.75	625	4.17	2.21	15.92	1.46	1.39	5.6	166.86	15.26	14.57	58.68	10.93	0.25	2.84	0.26	7.22	2.84	1317.2	64.3	423.71	20.68	1048.27	51.17	186.25	9.09	5.63
0	50	23.77		11.1	4.53	111	1.62	0.52	8.97	2.84	24.75	18.67	430.21	2.47	2.14	25.23	6.97	23.73	1.04	19.43	28.78		32.79	71	6.45	2.02	21.89	1.05	1.82	3.14	231.77	11.09	19.28	33.21	20.9	0.58	6.98	0.33	12.55	9.36	1392.25	60.41	416.73	18.08	1058.75	45.94	268.87	11.67	3.94
0	68	18.36	20	4.48	3.29	88	0.94	0.19	3.22	2.13	31.1	19	125.99	2.38	3.03	3.37	2.68	21.05	1.66	11.3	17	74.7	36.2	69	3.4	2.18	14.56	1.02	1.52	6.91	55.73	3.9	5.82	26.45	14.29	0.22	2.11	0.15	6.7	1.96	645.56	73.37	177.29	20.15	382.73	43.5	242	27.5	1.58
0	43	19.24	35	7.5	5.12	134	1.83	0.54	5.11	2.6	29.35	21.17					0.33	19.59	1.1	32.37	7.48	83.66	47.57	54	6.02	2.27	13.73	1.03	1.8	0.43	49.76	3.73	6.53	1.57	13.34	4.16	31.69	2.38	203.22	39.02	710.91	92.38	319.06	41.46	362.43	47.09	431.71	56.1	0.84
0	42	21.36	65	5.87	5	133	2.79	0.78	2.23	2.52	31.74	16.86	398.44	3.05	4.5	1.52	3.9	10.94	0.64	137.25	57.94		40.55	95	6.09	2.26	14.24	0.83	0.73	6.97	72.52	4.23	3.73	35.53	17.14	0.1	2.04	0.12	6.69	4.94	1134.11	77.81	237.59	16.3	509.42	34.95	617.43	42.36	0.83
0	32	23.31	29	5.52	4.35	113	0.5	0.36	4.61	2.46	29.7	15.1	98.87	1.24	2.47	3.72	0.97	10.47	0.82	31	13.1	57.8	34.1	52	8.7	2.1	1.04	0.13	0.18	1.32	15.32	1.96	2.72	19.42	7.82	0.14	0.79	0.1	24.95	6.06	2570.23	80.49	484.46	15.17	1474.21	46.17	990.79	31.03	1.49
0	51	28.07	18	1.87	6.04	172	0.43	0.82	0.36	2.48	35.52	15.71	60	1.28	0.21	11.83	6.71	9.03	1.83	3.81	19.05	71.39	42.49		3.99	2.3	2.46	1.88	3.54	2.97	11.01	8.44	15.85	13.29	1.3	1.19	0.83	0.64	19.32	1.34	866.6	76.5	256.7	22.66	447.95	39.54	401.66	35.45	1.12
0	52	33.91	21	6.87	4.51	132	1.59	0.44	4.72	3.89	54.7	13.5	167.55	2.17	1.13	4.25	1.65	5.17	0.78			69.2	46.7	51	7.7	2.4	7.01	0.85	0.93	8.19	22.46	2.72	2.98	26.24	8.26	0.11	0.86	0.1	8.71	4.54	924.24	72.25	228.52	17.86	320.36	25.04	591.6	46.24	0.54
0	65	21.22	24	8.95	5.22	148	1.4	0.63	6.8	2.19	28.63	16.71	227.26	0.73	1.32	4.54	5.03	23.9	3.81	43.23	61.72	89.78	44.92	194	2.72	2.35	18.59	1.28	1.49	3.45	206.87	14.21	16.62	38.43	14.56	0.43	5.38	0.37	14.34	3.04	1318.31	61.17	550.94	25.56	1112.6	51.62	159.64	7.41	6.97
0	74	27.36	8	13.91	4.27	146	1.57	0.85	11.31	2.36	30.1	15.8	437.06	0.82	3.84	2.7	3.44	15.43	0.69	24.9	21.4	76.6	45.9		5.1	2.34	9.49	1.63	1.41	5.09	21.87	3.76	3.25	11.73	5.82	0.28	1.86	0.32	17.47	3.59	498.65	66.46	204.87	27.31	230.41	30.71	228.87	30.5	1.01
0	65	22.73	12	0.89	4.38	114	0.11	0.01	0.81	2.78	33.81	19.48	275.71	0.12	1.19	20.5				33.34	20.37	57.89	31.39	50	4.81	2.19	38.09	1.93	2.59	7.12	298.54	15.13	20.27	55.79	19.73	0.36	5.35	0.27	6.97	4.5	1628.81	70.44	389.12	16.83	783.78	33.9	897.45	38.81	0.87
0	47	17.91	22	3.96	4.23	131	1.25	0.29	2.39	4.18	26.2	19.35	332.71	2.25	2.74	17.98	3.45	17.35	1.4	27.7	22.4	77.5	46.1	56	3.6	2.28	13.06	0.98	1.24	4.21	138.7	10.41	13.17	44.71	13.32	0.29	3.1	0.23	2.37	5.11	1443.63	80.66	105.94	5.92	1061.99	59.34	387.56	21.65	2.74
0	48	23.45	42	2.25	4.34	121	0.58	0.86	0.62	4.24	19.95	17.46	1229.71	0.13	2.29	3.77	0.56	17.42	1.13	62.75	70.05	83.95	34.57	148	6.13	2.42	54.42	14.05	4.41	61.41	27.16	7.01	2.2	30.65	3.87	0.07	0.89	0.23	5.35	2.28	291.48	63.71	163.84	35.81	49.91	10.91	236.7	51.73	0.21
0	51	21.88	42	5.26	2.58	89	1.89	0.4	2.95	3.36	27.91	17.5	598	2.83	2.9	8.77	2.01	9.23	0.59			68.5	45.6	66	6.8	2.27	14.96	2.04	1.7	6.63	88	12	10	39	7.33	0.26	2.26	0.31	6.81	2.72	826.75	68.49	265.6	22
0	49	24.44	12	11.11	4.88	149	1.82	0.21	9.02	2.69	29.8	15					3.81	16.81	1.47	14.8	15.3	79.7	43.6	83	4.1	2.37	8.2	1.23	0.72	2.94	104.1	15.61	9.14	37.32	6.67	0.24	2.79	0.42	15.5	5.87	1884.19	69.88	578.42	21.45	1269.46	47.08	547.04	20.29	2.32
0	59	25.22	14	8.29	3.86	120	2.51	0.51	5.23	5.53	25.03	14.72								24.9	21.6	77.79	46.9	61	6.19	2.16	8.42	2.66	0.96	6.83	35.59	11.24	4.06	28.87	3.17	0.14	1.23	0.39	2.2	3.47	787.62	82.33	63.6	6.65	422.74	44.19	329.96	34.49	1.28
0	58	19.97	25	7.84	4.02	131	0.66	0.88	6.36	3.28	29.89	14.94	333.45	2.25	2.4	4.9	4.14	11.85	2.25	13.04	31.84	69.8	46.29	59	6.4	2.12	10.32	1.07	1.99	6.58	105.17	10.93	20.24	67.05	9.62	0.3	1.57	0.16	6.04	2.98	1655.6	73.17	405.03	17.9	1019.35	45.05	610.37	26.98	1.67
0	71	20.31	16	9.35	4.41	121	1.27	0.24	7.8	2.82	27.42	17.49	256.45	3.76	3.06	4.16	4.45	20.73	5.71	21.2	36	94.3	47.8	80	4.3	2.58	34.24	1.72	4	7.87	170.99	8.59	19.98	39.3	19.91	0.51	4.35	0.22	7.3	2.5	865.49	68.81	287.01	22.82	499.4	39.71	359.08	28.55	1.39
0	52	25	18	3.64	4.14	129	0.81	0.2	2.48	2.26	38.1	14.4	1019.35	1.69	2.62	3.91	2.39	27	0.92	29.8	41.4	83.9	42	95	5.1	2.23	30.7	0.9	1.78	4.44	178.24	5.23	10.33	25.78	34.08	0.4	6.91	0.2	4.71	3.5	1195.68	84.48	121.4	8.58	580.57	41.02	597.84	42.24	0.97
0	57	17.16	97	6.38	4.05	128	0.02	1.11	5.19	3.57	30.96	17.1	712.8	1.38	2.18	4.88	3.46	15.64	2.87	40.83	20.53	77.79	41.37	341	2.84	2.24	6.01	0.21	0.39	2.75	31.14	1.1	2.02	14.27	28.31	0.14	2.18	0.08	34.57	2.38	447.8	48.12	253.28	27.22	518.45	55.71	92.97	9.99	5.58
0	71	18.67	23	5.9	4.08	134	1.42	0.63	3.65	2.76	26.91	18.53	190.91	1.71	1.63	3.11	2.89	17.17	1.15	16.9	19.2	77.5	47.3	115	4.2	2.43	25.96	1.38	1.84	7.81	226	12	16	68	18.83	0.24	3.32	0.18	9.24	1.24	1336.38	64.82	628.54	30.49	870.43	42.22	420.07	20.38	2.07
0	43	19.53	39	5.79	4.53	136	2.66	0.27	2.67	4.04	34.1	13.1	380.11	1.56	1.89	6.6	5.92	20.01	2.08	35.7	30.5	73.5	32.4	236	4.8	2.12	21.07	2.24	4.15	6.92	105.95	11.26	20.87	34.8	9.41	0.6	3.04	0.32	8.75	6.8	1100.83	66.66	304.58	18.44	502.84	30.45	564.5	34.18	0.89
0	68	20.71	2	3.05	4.43	123	0.27	0.74	2.43	2.67	24.94	18.73	238.16	2.65	3.82	10.35				3.44	0.23	81.98	43.95	72	2.49	2.3	24.79	0.48	0.91	6.83	164.84	3.22	6.02	45.39	51.19	0.13	3.63	0.07	6.12	4.9	1069.94	63.01	277.88	16.36	664.9	39.15	417.27	24.57	1.59
0	62	24	34	6.4	4.31	135	1.32	0.22	4.69				552.51	1.78	1.76	4.96	2.25	16.93	0.83	19.2	21.4		41.7	160	3.2	2.3	5.9	0.68	1.5	9.96	20.34	2.34	5.17	34.34	8.69	0.15	0.59	0.07	3.79	1.49	589.24	76.04	130.17	16.8	344.81	44.5	232.19	29.96	1.49
0	51	22.66	36	3.74	4.13	131	1.05	0.09	2.34	3.89	31.33	13.9	240.62	0.22	1.61	1.77	3.3	11.07	0.63	22.5	25.8	64.6	39.4	88	7.2	2.2	4.8	2.51	2	5.41	12.11	6.33	5.05	13.65	1.91	0.37	0.89	0.46	10.45	3.83	527.77	72.61	142.59	19.62	252.26	34.71	248.03	34.12	1.02
0	43	19.81		7.28	4.88	137	0.41	2.02	4.71	3.2	32.85	15.88	204.37	1.99	2.3	4.43	2.94	15.85	1.36			75.31	43	75	3.1	2.22	6.05	1.76	1.2	10.43	20.35	5.91	4.05	35.06	3.44	0.12	0.58	0.17	3.4	0.85	437.88	74.18	119.2	20.19	336.17	56.95	98.02	16.6	3.43
0	66	24.37		12.68	3.15	117	2.67	0.66	9.27	3.54	32.59	11.08					3.07	25.26	2.27			92.63	46.29	87	3.42	2.39																			511.54	31	428.23	25.95	1.19
0	68	22.03	19	5.88	4.22	132	0.33	1.59	3.85	2.75	32.33	16.45	554.73	4.51	3.9	4.71	1.12	48.29	3.8	16.9	25.3	112.2	31	140	3.4	2.17	18.95	2.65	2.04	7.54	93	13	10	37	7.15	0.27	2.51	0.35	5.06	1.78	713.49	73.4	187.06	19.24	490.68	50.48	135.13	13.9	3.63
0	32	19.6	26	4.65	3.94	88	0.51	1.2	2.86	3.2	28.6	14.24	1342.27	0.92	0.95	51.89				39.2	53.49	66.89	39.2	107		2.22	6.65	1.64	2.16	5.31	21.52	5.31	6.99	17.18	4.05	0.41	1.25	0.31	11.74	8.06	491.68	58.76	201.68	24.1	323.62	38.68	130.16	15.56	2.49
0	75	25.89	29	7.11	5.08	152	2.28	0.46	4.26	1.24	34.36	24.55	280.97	1.2	2.34	3.56	3.02	16.37	0.89	13.7	28.1	83.8	48.9	80	3.9	2.36	41.26	1.54	1.56	3.83	154.94	5.78	5.86	14.38	26.81	0.41	10.77	0.4	21.14	2.04	608.63	64.22	303.94	32.07	375.53	39.62	206.23	21.76	1.82
0	64	22.49	49	5.84	3.24	107	1.99	0.88	2.83	5.01	29.14	17.21	898.92	3.14	2.42	9.39	1.04	9.92	4.7	58.2	74.43	71.92	41.26	80	4.36	2.6	27.64	1.64	3	8.51	138.89	8.22	15.05	42.76	16.9	0.35	3.25	0.19	8.75	1.06	895.27	62.74	374.06	26.22	502.47	35.22	384.8	26.97	1.31
0	59	25.28	12	3.86	4.48	129	0.94	0.27	2.6	1.94	33.16	23.11	225.61	1.61	3.52	3.17	5.08	12.44	2.18	21.4	20.7	75.6	43.3	95	4.3	2.31	15.83	2.16	3.49	6.71	41.96	5.73	9.25	17.78	7.32	0.52	2.36	0.32	4.6	1.42	385.4	77.79	81.85	16.52	265.05	53.5	105.69	21.33	2.51
0	59	23.44	7	3.49	4.48	131	1.51	0.25	1.69	2.81	31.35	18.51	2643.1	1.3	0.96	7.23	8.59	18.84	0.82	9.9	14.2	75.4	35.7	92	11.1	2.7	11.46	1.34	3.9	5.94	66.65	7.79	22.68	34.55	8.56	0.66	1.93	0.23	14.17	3.09	927.6	60.5	489.52	31.93	581.62	37.93	316.11	20.62	1.84
0	42	21.8	25	3.75	4.06	125	0.53	0.31	2.87	2.25	26.56	22.86	767.63	0.08	1.63	1.74	3.32	19.65	1.18	15.4	23.8	77.9	40.6	66	7.3	2.3	11.71	2.53	0.95	7.92	37	8	3	25	4.63	0.12	1.48	0.32	1.94	2.96	460.74	78.53	48.43	8.25	315.84	53.83	135.14	23.03	2.34
0	57	20.28	20	6.26	4.71	137	1.81	0.48	3.9	3.18	26.64	15.72	694.92	1.68	2.63	4.8	2.77	19.27	0.49	14.3	24.2	76	41.6	58	4.3	2.22	16.66	0.78	0.82	5.37	124.07	5.81	6.11	39.99	21.35	0.15	3.1	0.15	12.28	2	1835.98	75.8	491.08	20.28	744.7	30.75	1099.37	45.39	0.68
0	76	23.47	13	7.8	3.94	119	0.83	1.18	5.72	5.07	23.37	18.76	810.88	2	2.97	8.01	3.25	17.5	1.13	25.58	34.31	72.8	40.68	125	5.75	2.26	14.2	0.98	1.57	4.85	88.93	6.12	9.84	30.37	14.53	0.32	2.93	0.2	2.62	5.66	890.18	77.47	79.7	6.94	626.46	54.52	272.42	23.71	2.3
0	75	19.02	74	7.39	4.37	135	1.66	0.64	5.02	2.21	23.19	18.74	652.69	7.09	5.1	5.76				15.4	23.2	79.5	49.6		5.2	2.38	17.95	1.43	1.72	5.41	114.82	9.13	10.98	34.57	12.58	0.32	3.32	0.26	15.02	0.65	1295.89	70.07	519.34	28.08	639.56	34.58	593.43	32.09	1.08
0	51	17.94	16	5.54	3.98	124	1.64	0.31	3.57	2.88	31.59	17.99	754.07	5.2	5.26	3.18	6.05	7.59	2.81	28.44	6.23	57.33	46.15	85	4.15	2.2	5.84	1.02	1.13	9.21	54.16	9.48	10.53	85.47	5.71	0.12	0.63	0.11	2.9	2.4	1525.7	70.97	248.02	11.54	927.9	43.16	625.18	29.08	1.48
0	55	22.77	39	3.61	3.97	127	0.87	0.21	2.5	2.26	27.92	17.83	1066.6	1.43	1.92	6.66	2.93	16.01	1.05			69.32	38.76	83	3.7	2.17	14.61	1.17	2.81	7.52	93.79	7.51	18.04	48.27	12.49	0.37	1.94	0.16	3.5	1.08	1138.91	83.22	168.79	12.33	641.95	46.91	418.38	30.57	1.53
0	72	23.07	25	6.66	4.6	143	2.02	0.27	4.31	2.39	27.4	14.7	1030.56	0.79	0.94	3.22	2.31	15.09	0.36	9.5	21.7	65.1	31.8	87	6.6	2.14	28.28	1.09	2.53	6.03	263.78	10.17	23.6	56.24	25.94	0.42	4.69	0.18	11.13	0.73	1482.33	68.51	626	28.93	932.73	43.11	510.83	23.61	1.83
0	40	21.88		5.78	4.71	145	1.39	0.42	3.92	4.18	26.2	19.35								19.2	10.6	70.16	39.25	36	9	2.25	13.06	0.98	1.24	4.21	138.7	10.41	13.17	44.71	13.32	0.29	3.1	0.23	2.37	5.11	1443.63	80.66	105.94	5.92	1061.99	59.34	387.56	21.65	2.74
0	59	23.82	43	7.43	4.35	128	2.43	0.33	4.45	2.46	34.28	16.84	664.85	2.47	1.31	19.59	2.55	27.32	1.11	11.27	4.82	88.46	40.72	50	9.26	2.41	16.34	1.07	1.05	2.5	68.21	4.47	4.4	10.42	15.26	0.42	6.55	0.43	17.63	27.06	662.65	62.08	183.68	17.21	417.34	39.1	174.64	16.36	2.39
0	53	25	5	10.36	4.67	144	3.58	0.53	6.17	2.8	27.6	15.2	493.04	1.24	1.37	3.41	2.21	12.56	0.91	19.2	26.4	76	48.1		9.3	2.37	12.72	0.99	1.63	4.77	64.63	5.03	8.28	24.25	12.85	0.34	2.67	0.21	8.82	18.62	784.36	53.74	213.82	14.65	508.16	34.82	237.81	16.29	2.14
0	52	26.04	8	7.27	4.82	139	2.57	0.61	4.04	2.66	27.94	21.12	1126.51	2.52	2.35	5.22	4.93	24.97	1.45	15.9	23.3	82.4	41.2	81	2.7	2.22	14.87	1.06	1.4	5.11	94.26	6.72	8.9	32.36	14.03	0.28	2.91	0.21	2.77	6.33	835.31	73.45	89.7	7.89	633.7	55.72	190.51	16.75	3.33
0	53	24.14	12	3.34	4.45	134	1.1	0.2	2.02	2.64	30.6	15.06	531.73	0.99	4.65	1.37	2.51	12.17	1.6	16.8	20	69.3	41.6	57		2.33	9.56	0.76	1.5	5.64	95.56	7.6	14.99	56.38	12.57	0.27	1.69	0.13	8.04	7.16	1555.22	64.04	453.03	18.65	999.56	41.16	521.45	21.47	1.92
0	31	19.96	40	3.35	4.59	127	1.14	0.17	2.02	2.47	29.8	17	219.55	0.31	2.78	0.32	2.58	12.19	1.07	8.05	11.81	63.8	37.4	63.74	7.1	2.06	7.87	0.62	2.84	4.61	11.06	0.87	3.99	6.48	12.71	0.62	1.71	0.13	23.24	22.11	325.77	52.21	150.61	24.14	140.48	22.51	171.87	27.55	0.82
0	51	20.2	26	3.39	4.32	129	2.07	0.55	0.75	3.42	33	12.9	1229	0.85	2.78	1.08	2.94	19.22	0.83	65.8	204.7	69	31.4	72	3.3	2.18	5.84	1.1	1.38	9.05	48.26	9.09	11.4	74.79	5.31	0.15	0.65	0.12	6.42	1.37	1385.03	69.91	479.86	24.22	826.39	41.71	525.03	26.5	1.57
0	59	23.2	11	9.45	4.15	119	1.23	1.03	7.03	3.1	28.72	17.95	518.59	3.54	5.82	3.28	0.68	17.55	1.38			83.46	44.56	56	6.86	2.31	25.67	3.68	2.18	9.37	92.63	13.29	7.87	33.81	6.97	0.23	2.74	0.39	5.53	9.49	610.04	56.5	186.9	17.31	360.78	33.41	253.61	23.49	1.42
0	43	23.74	19	5.79	4.1	129	2.13	0.39	3.24	3.53	31.8	14.1	367.84	2.92	3.26	25.73	1.89	21.64	0.43	31.2	26.2	81.4	41.4	77	6.2	2.41	13.35	0.91	1.23	4.73	134.91	9.21	12.41	47.74	14.65	0.26	2.83	0.19	10.76	5.88	1401.6	63.37	513.57	23.22	1010.24	45.68	357.55	16.17	2.83
0	53	29.73	14	4.47	4.6	135	2.05	0.34	1.86	2.17	25.79	18.34	3826.43	1.27	1.24	91.8				31.8	99.5	66.2	33.3	70	5.9	2.11	9.19	2.09	1.46	5.64	44	10	7	27	4.4	0.26	1.63	0.37	9.06	1.63	744.48	71.56	244.49	23.5	478.62	46	239.14	22.99	2
0	55	22.43	7	8.07	4.44	136	1.67	0.86	5.18	2.87	24.41	16.97	1319.41	1.73	3.71	8.69	5.37	14.99	1.46	7.9	24.4	60.6	26.4		7.98	2.1	15.74	1.19	1.61	6.2	94.5	7.14	9.67	37.23	13.24	0.26	2.54	0.19	3.7	2.17	1122.88	83.13	137.6	10.19
0	51	22.89	55	6.69	4.28	119	4.4	1.33	0.7	3.87	30.7	13.84	2872.47	0.74	0.33	13.62	3.23	12.47	0.35	220.3	320.8	73.6		208	2.5		10.72	0.9	1.22	4.82	49.76	4.18	5.66	22.37	11.9	0.25	2.22	0.19	10.19	3.29	811.68	72.38	228.06	20.34	464.15	41.39	341.39	30.44	1.36
0	65	27.89	12	10.91	3.82	122	2.74	0.49	7.35	3.52	27.18	15.8	942.19	1.03	0.92	2.96	3.01	13.73	1.08	20.2	14.5	61	27.1	98	9.58	2.21	15.68	1.3	1.59	4.57	84.4	6.97	8.55	24.61	12.11	0.35	3.43	0.28	6.55	11.57	853.1	65.19	161.18	12.32	538.16	41.13	265.63	20.3	2.03
0	54	22.58	11	4.7	3.76	124	1.46	0.35	2.76	2.53	27.9	17.1					0.45	5.17	0.06	18.1	29.8	54.7	38.6	52	6	2.56	16.79	1.39	1.19	7.62	102.33	8.47	7.25	46.44	12.08	0.16	2.2	0.18	5.16	1.53	930.6	74.37	239.73	19.16	609.44	48.71	284.74	22.76	2.14
0	70	23.78	6	4.38	5.06	158	1.28	0.25	2.73	2.23	23.29	17.7	636.2	0.91	1.14	3.51	9	39.7	1.76	26.2	36	83.5	32.1	50	7	2.33	18.24	1.36	2.12	3.36	66.13	4.93	7.69	12.2	13.41	0.63	5.42	0.4	6.75	12.82	770.84	75.79	82.36	8.1	362.56	35.65	344.04	33.82	1.05
0	52	21.97	8	8.39	4.99	159	2.98	0.56	4.63	3.73	26.72	15.8	775.48	0.32	0.41	2.02	2.73	16.5	0.42	42.8	57	72.6	33	82	8.65	2.17																			390.71	34.21	385.93	33.79	1.01
0	63	26.95	28	5.08	3.98	122	2	0.32	2.63	3.24	30.33	17.98	490.9	3.15	2.89	10.94	2.44	8.39	0.39			64		77		2.19	9.9	0.91	1.1	2.65	98.78	9.08	10.98	26.44	10.88	0.42	3.74	0.34	33.92	6.41	1643.83	60.19	896.82	32.84	997.74	36.53	654.41	23.96	1.52
0	65	18.96	41	3.64	3.51	109	1.66	0.23	1.67	2.77	37	15	490.9	3.15	2.89	10.94				36.1	36.3	64		76		2.19	11.37	0.58	0.58	4.82	59	3	3	25	19.67	0.12	2.36	0.12	10.33	6.16	804.54	65.94	258.25	21.17	518.83	42.52	227.08	18.61	2.28
0	31	32.15	7	9.09	6.03	179	1.94	0.63	6.34	3.24	31.29	16.86	2725.97	1.97	0.82	22.66	3.98	13.87	0.72	9.1	28.2	69.5	42.5	89	2.12	2.08	9.83	1.89	2.08	4.54	52	10	11	24	5.2	0.46	2.17	0.42	3.78	1.04	713.73	85.39	90.79	10.86	528.99	63.29	130.85	15.65	4.04
0	61	22.77	14	5.44	4.25	127	1.38	0.41	3.55	3.54	29.6	13.4								21	25.7		44.4	67		2.22	15.25	1.23	1.46	4.42	168.72	13.58	16.17	48.93	12.42	0.33	3.45	0.28	8.63	9.77	2277.58	71.12	422.08	13.18	1106.05	34.54	882.74	27.56	1.25
0	55	25.39	11	4.96	4.14	127	1.27	0.47	3.14	2.78	27.1	13.4	634.74	1.06	0.59	38.68	3.08	11.18	1.72	14.6	23.9		39.5	71	3.8		10.17	0.99	1.6	4.12	73.16	7.12	11.51	29.64	10.28	0.39	2.47	0.24	10.42	2.75	1254.47	75.68	308.82	18.63	719.41	43.4	520.51	31.4	1.38
0	67	25.63	15	5.11	4.45	133	2.56	0.47	2	3.46	22.53	17.51	669.29	2.1	1.5	97.37	2.6	13.88	0.55	14.2	18.3	72.8	39.9	64	3.8	2.18	9.67	0.68	0.68	5.17	71	5	5	38	14.2	0.13	1.87	0.13	3.66	2.19	1058.97	82.03	139.02	10.77	734.6	56.9	308.47	23.89	2.38
0	49	21.23	12	6.23	4.47	118	1.65	0.3	4.19	2.56	24.72	18.86	404.84	0.75	1.19	6.67	3.69	11.78	1.02	22.5	21.3	66.2	37		5.7	2.18	7.24	1.67	1.37	7.65	32.12	7.41	6.08	33.94	4.33	0.18	0.95	0.22	7.05	1.63	873.14	74.2	239.22	20.33	443.66	37.7	420.9	35.77	1.05
0	46	19.72	77	4.29	4.22	107	1.14	0.29	2.8	2.56	30.9	15.5	934.34	1.97	2.12	9.41	1.43	22.92	0.29	11.9	17.1	73.6	39.3	99	6.8	2.32	6.02	0.54	1.18	5.61	29.7	2.66	5.82	27.68	11.17	0.21	1.07	0.1	9.02	4.2	707.83	65.42	249.77	23.08	493.43	45.6	186.46	17.23	2.65
0	58	19.14	23	4.08	4.06	123	2.2	0.3	1.52	3.96	39.8	13.4	479.48	1.26	2.44	4.84	3.12	15.45	1.44	13.7	19.6	73.3	43.8	116	3	2.34	7.47	0.75	1.11	6.13	24.05	2.41	3.57	19.74	9.98	0.18	1.22	0.12	12.9	1.82	643.18	68.35	254.67	27.06	321.97	34.21	300.56	31.94	1.07
0	46	25.15	13	4.21	4.33	112	1.02	0.37	2.77	1.73	25.46	23.09	525.36	1.53	1.41	3.41	2.88	15.53	0.6	21.7	23	83.5	48.9	159	4.4	2.47	5.16	0.89	1.31	5.31	18.22	3.14	4.62	18.75	5.8	0.25	0.97	0.17	2.46	4.61	514.84	78.9	46.15	7.07	353.04	54.11	145.88	22.36	2.42
0	80	19.77	88	4.92	3.82	132	1.72	0.45	2.69	2.36	23.52	17.69	605.7	1.5	2.85	2.76				26.6	41.3	81.5	47.9	85		2.45	4.84	1.96	0.8	3.87	32.44	13.14	5.36	25.94	2.47	0.21	1.25	0.51	8.25	11.45	1222.48	69.97	214.08	12.25	670.34	38.37	465.64	26.65	1.44
0	81	14.2	90	3.52	3.32	108	0.24	1.74	1.5	3.27	34.2	13.4	733.27	2.38	2.04	5.85	3.11	17.46	1.14	26.7	23.5	79.6	44	350	4	2.29	5.92	0.75	1.72	5.55	33.15	4.2	9.63	31.07	7.89	0.31	1.07	0.14	4.84	8.95	815.32	65.04	150.24	11.99	559.91	44.67	231.88	18.5	2.41
0	57	24.22	6	4.64	4.02	125	1.8	0.25	2.54				985.61	1.21	1.29	47.9	3.28	12.23	1.07	16.8	22	73.8		344		2.21	15.14	0.63	1.08	5.9	101.43	4.22	7.24	39.53	24.04	0.18	2.57	0.11	3.86	2.29	963.59	79.23	152.39	12.53	669.95	55.08	288.25	23.7	2.32
0	60	26.44	15	4.01	3.91	120	1.25	0.63	2.09	3.06	23.99	17.46	555.03	0.1	0.4	2.42	0.98	15.1	0.56	27.8	17.5	77.6	45.2	57	3.5	2.29	8.52	0.7	0.75	5.37	88.72	7.29	7.81	55.92	12.17	0.14	1.59	0.13	4.9	2.29	1219.42	74.58	274.28	16.77	1041.28	63.68	174.61	10.68	5.96
0	53	23	24	9.12	4.37	137	0.43	3.17	5.47	2.72	27.44	17.78								23.6	30.6	74.3	42.5		2.1	2.37	30.74	0.97	2.02	4.39	214.94	6.78	14.12	30.7	31.7	0.46	7	0.22	29.66	5.1	1217.87	52.85	910.42	39.5	699.21	30.34	439.46	19.07	1.59
0	66	18.66	11	4.68	4.51	139	1.73	0.29	2.63	2.89	29.7	15.9	279.02	1.43	2.46	4.38	3.13	18.15	0.93	18	24.8	79.8	42.4	45		2.37	4.31	0.75	1.14	4.26	36.99	6.44	9.78	36.56	5.74	0.27	1.01	0.18	2.4	2.61	1129.65	85.31	87.85	6.63	858.3	64.82	241.09	18.21	3.56
0	48	24.98	6	6.09	4.67	130	1.25	0.31	4.5	2.9	30.14	16.33	318.94	1.85	1.64	3.65	3.2	16.71	0.75	28.5	32.2	74		49	7.7	2.29	14.47	1.32	1.76	5.98	70.02	6.37	8.52	28.94	10.99	0.29	2.42	0.22	11.46	4.64	782.61	62.59	331.58	26.52	483.98	38.71	265.16	21.21	1.83
0	60	24.97	19	6.83	4.5	146	2.33	0.47	3.99	3.09	24.25	20.36	694.26	1.12	0.99	14.94	2.25	20.66	1.03			74.8	38.4	65		2.19	12.59	1.23	1.04	5.51	166.84	16.3	13.78	73.02	10.24	0.19	2.28	0.22	8.76	0.91	1582.33	68.45	639.84	27.68	1325.19	57.33	210.68	9.11	6.29
0	44	20.69	14	13.64	4.12	124	2.83	1.01	9.74	1.74	28.22	17.69	663.84	1.19	1.89	1.55	4.43	18.46	3.58	29.1	41.9	79.9	41.7	93	3.8	2.35	16.44	1.34	3.53	6.03	55.98	4.56	12.02	20.53	12.28	0.59	2.73	0.22	28.52	10.87	617.78	42.92	585.55	40.68	340.5	23.66	232.24	16.14	1.47
0	48	23	31	5.82	3.65	117	1.55	0.49	3.76	2.56	31.2	15.3	447.33	2.26	0.89	2.54				46.8	25.1	58.6	28.2			2.11	27.22	1.88	2.58	6.11	130.1	8.99	12.33	29.2	14.47	0.42	4.46	0.31	11	5.69	935.35	65.15	321.16	22.37	477.95	33.29	433.28	30.18	1.1
0	48	23.03		5.82	3.65	117	1.55	0.49	3.76	2.57	24.42	18.45	1100.15	0.13	2.78	0.95	4.04	21.83	1.19	15.4	19.9	77.8	39		6.3	2.23	22.92	1.2	1.38	4.41	162.94	8.53	9.81	31.35	19.1	0.31	5.2	0.27	7.89	3.09	1007.19	73.85	247.29	18.13	710.89	52.13	301.37	22.1	2.36
0	67	22.21	8	5.02	4.15	130	1.45	0.42	3.13	1.87	34.48	22.25	1016.97	3.29	3.22	4.86	3.86	22.84	4.6	56	70.4	79.3	39.9	58	5.5	2.23	22.09	0.87	1.31	2.31	107.1	4.22	6.35	11.2	25.38	0.57	9.56	0.38	0.29	7.95	737.55	88.07	3.22	0.38	484.85	57.89	230.94	27.57	2.1
0	78	25.24	38	11.61	3.87	121	4.41	0.94	6.22	3.66	32.1	14.6	361.89	2.19	2.61	7.98	2.1	7.67	0.97	385.8	117.7	69	44		8																				566.4	39.77	296.86	20.85	1.91
0	72	25.24	38	11.61	3.87	121	4.41	0.94	6.22	2.7	30.96	18.71	771.11	0.82	3.42	1.59	3.4	22.8	0.87	13.5	23.6	79.2	42.9	85	5.6	2.43	32.38	2.05	1.56	5.34	138.66	8.78	6.68	22.87	15.79	0.29	6.06	0.38	4.3	1.29	612.48	81.97	98.35	13.16	428.24	57.31	156.23	20.91	2.74
0	54	24.03	6	8.13	4.56	142	2.94	0.5	4.66	2.83	26.4	14.1	104.8	1.84	3.6	3.59	2.6	8.51	1.64	19	20.1	71.2	43.6	79			10.01	1.07	1.69	7.05	45.64	4.89	7.69	32.15	9.33	0.24	1.42	0.15	8.75	1.8	781.09	69.07	281.35	24.88	455.76	40.3	286.35	25.32	1.59
0	82	21.91	17	7.42	3.89	126	0.49	0.18	6.74	2.8	27.11	18.15	352.21	1.46	2.25	12.04	2.01	12.37	1.07	19.6	21.7		42.2	91	3.9	2.31	39.43	1.47	0.88	4.69	252.79	9.42	5.64	30.07	26.84	0.19	8.41	0.31	5.09	11.83	978.95	65.17	153.17	10.2	641.11	42.68	321.79	21.42	1.99
0	75	19.14	26	6.03	3.46	104	1.19	0.48	4.35	3.26	27.58	15.99	824.88	1.06	1.79	10.23	4.49	37.07	1.48	47.3	42.9	95.6		61	5.3	2.21	15.96	1.52	1.72	4.41	52.64	5.01	5.67	14.55	10.51	0.39	3.62	0.34	8.9	16.84	528.73	57.98	129.46	14.2	329.85	36.17	185.37	20.33	1.78
0	53	27.63	15	6.12	4.64	119	1.59	0.42	4.1	3.32	27.87	18.02								74.5	58.3	77.1	43.6	29.9	4	2.4	13.24	0.79	1.14	4.45	106.79	6.37	9.2	35.89	16.76	0.26	2.98	0.18	6.01	5.5	1049.03	71.05	215.84	14.62	806.58	54.63	238.9	16.18	3.38
0	56	22.93	20	5.81	3.81	114	2.08	0.52	3.2	3.39	29.55	15.85	517.9	3.28	4.85	5.95	2.47	15.54	0.38	28.3	41.5	69	39.2	53	4	2.29	12.07	1.82	1.03	8.09	106	16	9	71	6.63	0.13	1.49	0.23	2.23	7.03	1249.53	64.89	158.47	8.23	877.85	45.59	338.84	17.6	2.59
0	67	20.76	40	4.39	3.76	109	0.98	0.31	2.99	3.07	42.8	12.03	452.2	1.99	2.89	9.32	2.43	13.48	1.18	31.7	26.7	71.6	43.7	189	5.2	2.31	23.88	0.8	1.5	3.37	89.91	3.01	5.65	12.69	29.87	0.45	7.09	0.24	0	55.68	1007.87	58.2	0	0	376.52	21.74	575.93	33.26	0.65
0	79	24.61	134	5.86	2.78	99	0.4	2.61	2.72	2.52	27.96	19.46	508.81	1.87	1.83	13.31	4.12	34.6	1.19	29.3	36.7	100.1	35.9	66	6.1		26.14	0.94	1.72	3.69	94.92	3.41	6.25	13.4	27.84	0.47	7.08	0.25	23.76	5.66	648.7	61.58	318.45	30.23	363.1	34.47	255.27	24.23	1.42
0	58	21.88	35	8.57	3.32	100	1.26	0.61	6.62	2.62	31.2	15.5	621.73	0.24	2.02	3.75	3.9	21.54	1.68	12.7	19	83.8	42.5		2.63	2.12
0	53	23.43	24	5.76	3.76	124	1.09	0.23	4.4	3.34	33.2	13.5	215.2	4.31	4.23	9.65	2.12	13.98	4.18	26	44.4	73.9		56	6.27	2.33	13.26	1.11	1.39	8.42	66.98	5.61	7.02	42.53	11.94	0.17	1.57	0.13	10.91	3.2	816.07	57.05	463.96	32.43	505.09	35.31	273.36	19.11	1.85
0	32	35.76	6	7.93	5.1	155	2.3	0.52	5.05	2.92	31.46	18.73	395.67	1.45	2.45	3.44				30.6	41.3	65.8	40.6	73			19.47	0.76	1.1	5.3	97.05	3.79	5.48	26.42	25.61	0.21	3.67	0.14	3.98	5.69	768.3	74.28	105.25	10.18	498.45	48.19	242.91	23.48	2.05
0	78	20.26	11	7.07	3.42	124	6.26	0.56	0.2	2.92	24.7	13.5	1031.55	1.62	2.2	23.94	2.53	10.91	0.19	40.8	54.5	64.7	36.9	92	7.8	2.2	4.91	0.99	1.37	6.13	22.98	4.63	6.41	28.69	4.96	0.22	0.8	0.16	8.15	7.68	957.58	67.12	233.82	16.39	468.1	32.81	403.02	28.25	1.16
0	65	24.44	29	6.8	4.46	131	2.26	0.36	4.13	2.36	33.6	16.3	344.52	2.64	3.56	4.93	2.53	15.37	1.26			77.6	43		5.7		11.5	2.87	0.78	7.83	38.81	9.7	2.64	26.42	4	0.1	1.47	0.37	14.19	2.8	575.85	55.61	374.86	36.2	337.42	32.59	226.38	21.86	1.49
0	63	24.46	15	10.74	3.8	120	2.4	0.57	7.72	2.89	24.37	17.43	639.16	1.3	1.95	7.99	2.42	13.83	1.09	17.3	22.7	69			4.2	2.31	16.77	1.7	2.36	6.67	45.23	4.58	6.36	18	9.88	0.35	2.51	0.25	14.57	7.97	482.2	53.74	262.2	29.22	269.77	30.06	203.41	22.67	1.33
0	76	22.22	44	7.62	3.85	121	2.82	0.61	4.15	3.93	27.86	15.42	814.49	0.86	1.87	1.55	4.87	8.76	0.75	15.6	23.1	70.6	38.2	21.9	3.8	2.21	6.36	0.96	1.08	3.72	59.28	8.95	10.07	34.67	6.62	0.29	1.71	0.26	6.95	7.79	1489.64	73.66	241.09	11.92	932.06	46.09	504.56	24.95	1.85
0	68	22.22	49	4.09	2.66	86	0.27	0.23	3.58	2.22	31.24	19.89	458.42	4.66	8.36	9.83	3.49	27.73	2.1	35.2	31.4	83.9	37.9	625	9.9		7.46	1.68	1.72	4.71	19.3	4.35	4.45	12.18	4.44	0.37	1.58	0.36	14.08	3.12	683.56	75.72	171.45	18.99	258.66	28.65	401.79	44.51	0.64
0	41	26.22	65	6.67	4.93	135	1.2	0.34	5.1	3.59	28.29	16.06	50	0.93	2.85	1.14	4.91	30.21	2.12	23.3	32.2	89.7	42.5	70		2.23	14.9	1.23	2	4.43	139.44	11.51	18.72	41.46	12.11	0.45	3.36	0.28	3.71	9.15	1551.95	73.63	153.86	7.3	935.85	44.4	607.4	28.82	1.54
0	51	22.89	130	4.04	3.49	101	0.72	0.21	3.1	3.34	27.3	13.8	831.7	2.19	2.8	5.54	6.36	25.56	3.3	98.4	113.5	74.1	28.8	45	4.3	2	5.24	1.35	0.75	6.5	33.49	8.63	4.79	41.55	3.88	0.12	0.81	0.21	6.22	3.13	1079.68	72.76	258.33	17.41	639.18	43.07	405.34	27.31	1.58
0	31	19.22	61	7.47	3.63	109	2.35	0.53	4.56	3.42	30.5	13.6	420.49	1.58	2.6	6.84	5.33	18.56	0.99	23.9	25.6	82.1	43.3	95	5.54	2.37	14.62	0.42	2.2	3.81	38.24	1.1	5.75	9.96	34.76	0.58	3.84	0.11	3.05	6.96	674.77	86.14	30.4	3.88	261.54	33.39	391.65	50	0.67
0	60	24		7.8	4.16	104	0.38	1.92	5.47	3.83	27.7	16.07	287.13	2.65	3.17	1.49	3.25	17.61	1.45	13.9	20.2	77.3	43.5	156	2.9	2.2	7.3	2.17	1.26	5.52	49.5	14.71	8.54	37.43	3.37	0.23	1.32	0.39	7.01	5.55	1082.22	68.92	262.45	16.71	678.07	43.18	367.73	23.42	1.84
0	43	18.43	16	8.67	4.19	133	2.16	0.43	6.05	3.2	34.2	13.9	640.1	2.3	3.2	9.26	2.95	12.96	2.51	57.6	34.3	75.9	42.8	78	4	2.39	16.58	1.19	1.63	3.34	119.66	8.57	11.73	24.08	13.96	0.49	4.97	0.36	12.95	15.68	1450.72	67	311.79	14.4	721.74	33.33	267.72	12.36	2.7
0	78	22.6	31	27.87	4.01	118	1.77	0.73	25.32	2.82	30.93	16.16	470.86	1.71	2.42	8.77				19.3	18.45	95.56	39.2	60	3.12		17.87	1.54	2.4	6.98	61.47	5.3	8.27	24	11.6	0.34	2.56	0.22	15.77	3.91	765.15	61.11	378.4	30.22	343.95	27.47	377.36	30.14	0.91
0	33	22.5	7	13.99	4.63	127	1.69	0.68	11.59				476.8	2.11	3.1	4.66	2.3	22.24	0.89	10.6	16.4	82.5	44.9	168	4.2	2.23																			1170.65	46.45	455.2	18.06	2.57
0	65	23.44	15	9.45	3.82	126	1.99	0.41	7.03	2.13	28.2	15.9	303.62	3.1	3.39	7.63	3.93	23.06	1.41	21.7	20.8	82.3	45.4	95.7		2.18	18.67	1.11	1.49	5.44	133.58	7.94	10.66	38.92	16.82	0.27	3.43	0.2	4.64	4.01	1216.56	77.4	180.44	11.48	715.48	45.52	364.03	23.16	1.97
0	42	20.83	23	7.16	4.41	132	2.5	0.76	3.88	2.53	21.02	17.34	180.57	1.77	2.85	3.31	1.56	9.8	0.91	20.7	17.9		40.8	68	4	2.57																			1250.69	42.05	1075.15	36.15	1.16
0	61	20.28	14	9.03	4.95	151	0.89	0.3	7.83	3.41	24.06	18.03	602.97	1.79	2.32	3.18	1.82	15.69	1.64			77.2	44.8	101	4.3	2.4	4.39	0.48	1.42	6.39	21.98	2.4	7.11	31.99	9.16	0.22	0.69	0.08	8.08	1.71	844.54	72.07	258.39	22.05	500.67	42.73	337.03	28.76	1.49
0	41	23.14	23	9.74	4.53	131	1.49	0.27	7.97	3.11	22.34	16.89	710.1	1.74	2.43	5.84	2.82	15.91	1.2	20.2	22.9	74.7	42.8	126		2.28	14.28	0.74	1.16	4.4	214.93	11.14	17.46	66.23	19.29	0.26	3.25	0.17	12.02	2.24	2089.52	68.04	795.84	25.92	1505.13	49.01	571.9	18.62	2.63
0	71	24.14	11	8.68	4.14	128	1.07	0.66	6.94	3.29	27.9	17.51	332.97	2.78	2.23	5.29	3.45	12.81	0.29	13.1	54.6		42	73	4.4	2.27	21.7	0.83	2.87	3.4	118.25	4.52	15.64	18.53	26.16	0.84	6.38	0.24	9.08	23.68	897.97	58.94	168.21	11.04	544.92	35.77	299.96	19.69	1.82
0	64	18.9	20	14.91	4.17	127	1.88	1.15	11.86	2.29	27.93	20.54	705.69	1.98	0.93	3.62	3.4	17.2	1.27	9.8	20.7	75.5	42.2	75	2.7	2.23	12.5	1.1	1.8	6.4	64.54	5.68	9.29	33.05	11.36	0.28	1.95	0.17	9.03	1.92	692.63	64.86	298.35	27.94	516.35	48.36	168.87	15.81	3.06
0	50	27.1	20	7.99	4.06	127	2.14	0.65	5.19	3.27	30.5	13.8								10	17.7	78.6	49.7	65		2.37	2.85	0.63	1.29	4.92	16.66	3.68	7.54	28.77	4.53	0.26	0.58	0.13	10.27	6.85	1168.07	69.42	295.45	17.56	584.72	34.75	546.25	32.46	1.07
0	69	23.95	95	4.97	4	119	0.67	0.53	3.05	2.4	24.2	19.05	593.15	2.14	2.8	4.25	3.29	21.02	1.02	14.4	23.7	81.4	43.4	69		2.31	10.84	0.46	0.73	3.74	119	5	8	41	23.8	0.2	2.9	0.12	12.55	8.98	1532.52	62.56	514.35	21	1097.66	44.81	354.2	14.46	3.1
0	42	25.72	21	2.52	4.15	114	0.71	0.22	1.43	3.39	23.74	15.96	559.45	3.96	3.79	3.97	3.84	23.49	2.18	21.09	15.24	76.3	39.4	100	3.3	2.33	13.12	1.7	1.32	6.16	55.34	7.17	5.57	25.98	7.72	0.21	2.13	0.28	2.46	2.01	545.58	80.8	63.84	9.45	421.81	62.47	123.8	18.33	3.41
0	62	21.83	23	3.27	3.54	123	1.2	0.27	1.65	3.27	33.1	13.7	154.54	1.34	1.47	8.61	2.57	13.11	1.2	30	29.1	74.6	45.3	42	5.6	2.42	4.34	0.8	3.1	6.16	19.96	3.68	14.26	28.33	5.42	0.5	0.7	0.13	3.23	3.16	721.84	78.8	91.38	9.98	459.94	50.21	246.22	26.88	1.87
0	49	20.62	14	3.27	4.02	124	1	0.32	1.81	2.88	26.43	18.91	533.29	1.29	2.06	1.16	1.82	15.85	0.77	13.3	20.2	83.4	47.6		3.3	2.4	17.01	1.25	1.63	5.01	146.6	10.77	14.05	43.18	13.61	0.33	3.4	0.25	3.54	6.45	1181.32	72.16	152.75	9.33	861.86	52.64	294.33	17.98	2.93
0	60	19.53	26	4.08	3.34	105	0.7	0.31	2.96	7.12	20.67	13.46	1209.65	0.48	1.63	3.19	4.2	31.33	1.15	12.7	28.5	92.3	35.4	109	6.4	2.13	22.04	0.78	1	3.31	180.84	6.4	8.21	27.16	28.26	0.3	6.66	0.24	23.5	0.59	1312.17	65.7	638.35	31.96	820.51	41.08	469.09	23.49	1.75
0	69	27.58	38	2.15	3.53	113	0.34	0.05	1.58	2.8	28.7	15.54					1.51	19.24	1.17	74.5	22.2	71.8	38.6	73	7.4	2.22	18.34	0.93	1.86	5.91	59	3	6	19	19.67	0.32	3.11	0.16	13.36	7.74	619.65	59.77	253.77	24.48	321.74	31.03	260.39	25.12	1.24
0	69	30.47	12	4.99	4.22	126	1.52	0.29	3.08	3.08	24.17	16.33	765.02	0.79	1.87	2.01	1.54	11.56	0.61	18.4	24.8	78.5	51.8		3.5	2.45	5.28	0.81	0.92	4.69	45.87	7.04	7.99	40.74	6.52	0.2	1.13	0.17	4.12	5.23	1216.72	74.91	167.85	10.33	868.7	53.48	342.55	21.09	2.54
0	53	22.83	22	2.85	4.45	137	1.35	0.16	1.29	3.67	27	16.59					0.52	6.64	1.29	29.1	27	65	42.4	64	8.6	2.43	27.56	2.23	2.11	6.85	245.97	19.9	18.83	61.13	12.36	0.31	4.02	0.33	1.84	1.76	1497.64	85.68	112.74	6.45	892.48	51.06	573.87	32.83	1.56
0	66	19.13	120	3.49	3.15	97	0.68	0.29	2.46	2.92	34	15.6	1148.63	0.4	2.21	5.92				7.3	25.9	73.4	44.4	136	3.8	2.42	14.8	1.09	2.52	5.1	39.81	2.93	6.78	13.72	13.59	0.49	2.9	0.21	6.46	4.69	552.36	76.96	88.57	12.34	269.01	37.48	246.6	34.36	1.09
0	58	22.48	13	3.3	4.6	134	1.27	0.15	1.84	3.4	25.92	18.82	234.89	2.35	3.02	13.33	1.12	6.91	1.59	21	15.1	70.93	44.91	59		2.4	16.96	1.14	1.55	4.42	180.84	12.11	16.49	47.15	14.93	0.35	3.84	0.26	13.19	1.77	1623.97	68.5	621.98	26.23	1066.55	44.99	513.33	21.65	2.08
0	60	22.86	8	5.17	4.39	135	1.8	0.72	2.59	3.13	28.77	18.48	740.3	1.77	2.92	5.28	1.49	12.41	1.12	19.4	21.8	68.3	42.3	83	7.9	2.39	18.13	1.23	2.56	4.29	112.48	7.63	15.88	26.62	14.74	0.6	4.23	0.29	2.65	9.7	1571.04	81.18	70.67	3.65	620.4	32.06	958.8	49.54	0.65
0	64	29.64		3.79	3.88	124	0.85	0.27	2.63	2.68	31.92	20.57	402.21	1.26	2.13	0.37	2.63	16.94	1.01			77.72	41.76	90	7.8	2.37	18.4	1.3	2.38	7.73	56.56	4.01	7.3	23.77	14.1	0.31	2.38	0.17	8.22	1.1	772.93	76.31	195.37	19.29	307.32	30.34	451.22	44.55	0.68
0	75	22.51	15	4.49	3.77	118	1.3	0.54	2.6	2.79	31.86	20.62	78.48	2.44	3.39	5.69	0.1	5.64	0.53	25.1	23.5		47.3	58	5.5	2.35	15.13	4.96	1.85	18.52	60.08	19.71	7.34	73.51	3.05	0.1	0.82	0.27	1.42	4.28	834.73	65.26	104.12	8.14	397	31.04	436.23	34.11	0.91
0	54	21.48	14	3.52	4.18	128	1.38	0.4	1.7	3.54	27.15	16.49	766.97	0.74	2.04	3.38				16.6	23.2	63.9		141	3.4	2.32	8.66	0.98	1	5.37	48.6	5.5	5.61	30.14	8.84	0.19	1.61	0.18	5.53	25.42	871.15	47.22	166.55	9.03	561.2	30.42	291.89	15.82	1.92
0	56	20.55	7	4.22	4.04	119	1.79	0.19	2.2	4.77	32.4	12.7	447.03	2.16	3.08	9.39	1.57	8.72	0.89	22.9	24.2	70.5	45.7	43	6.1	2.31	38.35	1.4	4.68	3.27	164	6	20	14	27.33	1.43	11.71	0.43	3.88	38.26	587.67	47.53	54.3	4.39	427.6	34.58	142.53	11.53	3
0	28	22.48	6	4.52	5.39	141	1.55	0.45	2.49	2.95	30.81	18.32	261.93	1.35	2.39	2.86	3.42	13.07	1.26	10	14.9	72.2	43.4	57	4.4	2.26	19.09	0.72	2.84	7.43	26.81	1.01	3.99	10.44	26.54	0.38	2.57	0.1	1.62	2.23	348.14	88.82	16.89	4.31	140.46	35.84	206.67	52.73	0.68
0	66	27	29	5.66	4.21	118	0.98	0.31	4.34	2.58	19.27	16.19	677.84	2.69	3.26	1.12	2.48	15.12	0.88	44.7	37.7	78.6	35.6	73	5.56	2.24	14.2	1.56	2.01	3.16	36.31	3.99	5.14	8.07	9.1	0.64	4.5	0.49	30.82	37.35	428.42	40.08	248.75	23.27	255.64	23.92	106.21	9.94	2.41
0	75	21.76	80	3.77	4.06	128	1.1	0.35	2.3	2.64	28.6	18.16	645.41	1.44	2.2	4.72	3.32	17.13	1.07	8.2	15.9	68.3		625	3.6	2.22	31.4	0.67	1.74	15.77	48.17	1.03	2.67	24.2	46.77	0.11	1.99	0.04	3.89	4	268.27	57.15	94.03	20.03	153.42	32.68	105.25	22.42	1.46
0	52	17.58	5	6.04	4.21	125	2.23	0.56	3.22	3.02	28.9	15.76	907.8	0.93	2.19	19.57	2.44	12.95	0.77	9.7	14.6	65.6		71	7.2	2.21	8.54	1.04	1.61	7.52	84.62	10.35	15.93	74.45	8.18	0.21	1.14	0.14	4.77	2.66	1514.46	72.55	355.41	17.03	990.51	47.45	496.51	23.79	1.99
0	58	23.78		5.1	5.22	157	1.17	0.24	3.67	2.61	33.7	14.8					3.87	11.67	0.46	27.2	23.8	79.6	44	69	2.8	2.2	4.02	1.68	0.61	6.52	34.7	14.49	5.29	56.29	2.39	0.09	0.62	0.26	5.71	3.41	1385.54	73.76	321.36	17.11	863.51	45.97	475.95	25.34	1.81
0	41	23.23	7	5	3.85	122	1.42	0.46	3.1	3.1	28.82	16.41	486.49	2	1.98	2.57	1.75	14	0.68	52.9	34.2	72.6	43.4	54	3.9	2.19	14.39	1.18	1.44	5.06	91.32	7.51	9.13	32.13	12.16	0.28	2.84	0.23	7.23	5.75	1064.59	71.53	232.37	15.61	634.44	42.63	398.71	26.79	1.59
0	69	27.47	45	2.24	3.72	117	1.33	0.16	0.74				573.07	1.57	2.47	6.84	2.07	11.64	0.97	17.9	21.5	62.7	38	95	6.4	2.18	17.51	1.23	1.76	5.32	92.72	6.54	9.33	28.16	14.18	0.33	3.29	0.23	6.89	4.55	856.4	74.88	193.94	16.96	529.64	46.31	317.27	27.74	1.67
0	68	22.58	14	3.76	3.94	121	0.57	0.44	2.74	3.67	20.82	19.26	1140.9	2.19	1.76	16.72	4.43	17.97	1.31	55.8	61.4	72.62	33.6	52	6.07	2.18	15.02	1.26	1.41	4.22	110.46	9.23	10.34	31.04	11.97	0.33	3.56	0.3	6.71	6.56	1183.84	72.56	208.26	12.76	735.23	45.06	432.21	26.49	1.7
0	35	18.67	24	6.32	3.82	119	1.23	0.49	4.58	2.42	25.57	19.1	3339.13	1.75	1.47	10.73	14.5	4.17	1.92	31.8	48.94	31.21	4.62		6.2	2.08	16.45	1.23	1.46	4.74	106.98	8.01	9.48	30.83	13.36	0.31	3.47	0.26	7.84	5.28	1040.11	70.66	241.64	16.42	650.49	44.19	360.06	24.46	1.81
0	52	27.64	5	6.69	4.77	135	0.68	0.16	5.84	2.99	32.39	18.56	550.21	1.12	1.42	3.8				18.9	28.9	76.5	44	51		2.07	17.72	1.39	1.62	5.22	99.21	7.76	9.07	29.2	12.78	0.31	3.4	0.27	6.72	5.06	926.11	73.56	196.13	15.58	559.72	44.46	333.85	26.52	1.68
0	53	24.88	23	10.84	4.44	124	3.49	0.91	6.39	3.93	34.16	15.03	182.14	1.46	1.22	2.5	0.09	21.68	1.93	102.1	57.2	71.44	32.13	194	3.65	2.16	29.67	4.22	1.67	8.55	95.57	13.58	5.39	27.53	7.04	0.2	3.47	0.49	11.41	0.8	417.31	61.71	101.16	14.96	322.12	47.63	45.98	6.8	7.01
0	68	24.09	6	6.13	5.64	123	1.73	0.63	3.76	2.35	26.34	17.09	622.55	0.73	1.5	3.6	10.04	27.43	1.85	23.4	18.9	81.57	33.99			2.09	14.21	1.13	1.32	5.33	91.93	7.28	8.53	34.47	12.63	0.25	2.67	0.21	7.72	4.86	1049.53	69.25	265.98	17.55	646.8	42.68	365.8	24.14	1.77
0	32	20.51	16	9.25	4.13	128	2.52	1.05	5.67	2.74	23.82	16.95	628.35	2.64	1.24	3.39	3.29	18.98	1.26	15	17.6	72.24	38.3	50		2.25	14.16	1.11	1.32	5.05	98.27	7.68	9.14	35.09	12.8	0.26	2.8	0.22	7.7	5.11	1118.64	69.43	270.03	16.76	694.19	43.09	391.65	24.31	1.77
0	47	23.92	7	6.77	4.24	128	2.14	0.49	4.13	2.78	30.68	16.94	645.41	1.44	2.2	4.72	3.32	17.13	1.07			70.36	36.8	56	5.08	2.2	16.23	1.37	1.45	5.08	99.35	8.38	8.89	31.09	11.86	0.29	3.2	0.27	6.76	5.6	1013	72.21	210.09	14.97	612.07	43.63	358.26	25.54	1.71
0	68	21.48		9.18	4.37	128	0.54	0.15	8.49	4.03	30.79	16.46	1458.64	0.62	0.9	1.25	5.56	21.81	1.56	36.73	48.95	78.72	37.6	148	5.55	2.22	16.21	1.41	1.46	4.4	107.35	9.37	9.66	29.13	11.46	0.33	3.69	0.32	6.31	7.28	1062.45	73.7	183.95	12.76	662.27	45.94	367.01	25.46	1.8
0	65	23.88		6.69	1.6	65	0.73	0.3	5.66	3.12	31.2	16.4	1458.64	0.62	0.9	1.25	5.56	21.81	1.56	35.82	47.86	78.8	37.6	66	5.55	2.21	15.07	1.22	1.56	4.74	92.01	7.45	9.53	28.97	12.35	0.33	3.18	0.26	7.5	6.65	1047.15	72.67	217.21	15.07	610.75	42.39	408.14	28.33	1.5
0	39	28.44	37	9.59	4.04	93	1.35	0.28	7.96	3.52	25.5	15.92	442.16	0.1	1.26	3.61	2.17	12.46	0.95	17.5	13.2	71.36	40.84	83	5.6	2.3	14.66	1.16	1.34	4.73	105.21	8.33	9.63	33.95	12.63	0.28	3.1	0.25	7.55	5.95	1135.95	70.19	256.32	15.84	717.89	44.36	386.2	23.86	1.86
0	48	23.44	12	6.81	4.44	111	1.31	0.11	5.39	4.22	30.6	15.4	254.3	3.67	5.75	5.09				15.7	21.4		35.3	95	3.41																				619.37	42.15	433.87	29.52	1.43
0	68	23.25	26	12.2	3.35	86	2.59	1.16	8.4	2.71	28.89	13.44					1.47	17.91	0.3	46.04	42.6	68.58	36.68	52	7.28	2.18																			367.37	32.16	582.09	50.96	0.63
0	53	22.54	28	8.21	4.19	125	1.4	0.47	6.33	1.77	40.9	14.4					5.74	19.61	2.29	60.5	84.2	50.33	32.5		2.95	1.44	9.4	0.8	1.28	6.88	42.54	3.61	5.8	31.13	11.78	0.19	1.37	0.12	9.28	5.31	767.16	66.56	288.77	25.05	452.59	39.26	277.56	24.08	1.63
0	64	22.33	48	5.28	3.33	101	0.88	0.46	3.94	3.1	35.1	14.1	324.06	0.51	0.27	11.76	1.94	12.56	0.35	20.1	21	43	16.38	51	6.8	1.99																			576.9	40.85	405.21	28.69	1.42
0	70	29.74	13	1.57	2.79	80	0.25	0.15	1.17	3.34	30.5	13.3	731.92	1.7	2.5	2.95				15.48	15.43	80.6	37.2	194	6.96		13.19	1.16	1.42	5.16	85.93	7.57	9.27	33.63	11.35	0.28	2.56	0.23	7.02	6.29	1146.73	71.73	235.97	14.76	651.59	40.76	454.43	28.42	1.43
0	61	23.73	15	2.81	3.55	112	0.95	0.17	1.69	3.93	24.8	13.3	328.46	1.12	2.25	3.5	3.42	18.98	0.56	11.6	18.2	74.1	41.8		4		12.88	1.05	1.37	4.89	95.51	7.82	10.14	36.3	12.21	0.28	2.63	0.22	7.3	6.11	1258.72	70.79	264.97	14.9	741.61	41.71	485.31	27.3	1.53
0	38	21.79	153	2.99	4.1	80	0.92	0.42	1.65	5.52	30.8	13.2	550.12	1.79	2.57	5.14	2.13	18.15	0.84	21.71	27.71	72.67		50	5.74		14.3	1.05	1.71	5.29	93.41	6.85	11.15	34.56	13.64	0.32	2.7	0.2	6.39	5.39	1168.64	74.68	220.83	14.11	653.43	41.75	497.05	31.76	1.31
0	82	21.39	12	9	4.48	126	1.44	0.11	7.45	1.93	36.68	14.24	426.2	2.45	0.87	12.61	5.4	8.85	5.39	111.29	60.96	68.91	39.66	56	0.64	2.23	29.35	0.18	2.03	2.49	211.15	1.31	14.63	17.91	161.18	0.82	11.79	0.07	19.67	19.35	1610.02	73.55	352.36	16.1	719.41	32.86	814.22	37.19	0.88
0	74	20.31	5	5.7	4.32	132	2.5	0.44	2.76	3.1	28.82	16.41	339.81	1.92	4.44	6.07	1.32	6.07	0.62	25.44	32.14	62.41	41.05	148	6.38	2.31	14.39	1.18	1.44	5.06	91.32	7.51	9.13	32.13	12.16	0.28	2.84	0.23	7.23	5.75	1064.59	71.53	232.37	15.61	634.44	42.63	398.71	26.79	1.59
0	50	26.17	13	3.07	3.95	122	1.37	0.22	1.48	3.1	28.82	16.41	668.65	1.66	2.37	10.33				22.1	27.04	69.31	41.56	66	5.61	2.3	14.39	1.18	1.44	5.06	91.32	7.51	9.13	32.13	12.16	0.28	2.84	0.23	7.23	5.75	1064.59	71.53	232.37	15.61	634.44	42.63	398.71	26.79	1.59
0	75	24.14	29	8.45	3.72	107	2.52	0.5	5.22	3.37	27.82	17.08	643.58	1.87	2.56	8.05	3.1	16.73	1.2	24.51	29.36	73.23		83	5.26		13.75	1.23	1.4	5.03	87.78	7.86	8.92	32.11	11.17	0.28	2.73	0.24	6.57	5.91	1073.44	72.46	210.92	14.24	638.53	43.1	406.72	27.46	1.57
0	57	21.3	37	3.19	4.56	133	1.11	0.46	1.44	2.11	23.87	20.94					4.59	24	1.68	42.94	44.88	72.73	32.55	61	2.62	2.18	6.65	0.69	0.85	6.14	56.71	5.86	7.22	52.37	9.68	0.14	1.08	0.11	11.26	3.14	1351.35	65.19	589.67	28.45	853.36	41.17	474.15	22.87	1.8
0	39	22.03	25	4.78	4.64	105	1.25	0.26	3.26	2.33	26.06	17.71	822.86	1.38	0.95	18.8	3.35	6.5	0.39	8.1	14	41.6	23.4	59	13.9	1.95	15.52	1.24	1.34	4.72	104.36	8.35	9.03	31.72	12.5	0.28	3.29	0.26	7.85	5.83	1065.43	69.8	249.07	16.32	672.4	44.05	355.66	23.3	1.89
0	61	19.14	12	8.21	4.45	120	1.79	0.47	5.95	3.64	20.89	18.49	1239.53	0.22	1.66	21	9.71	7.64	2.57			58.37	35.17	80		2.25	23.93	1.56	1.89	3.69	130.85	8.53	10.31	20.2	15.34	0.51	6.48	0.42	3.74	8.27	1059.06	77.64	75.61	5.54	546.91	40.09	477.91	35.04	1.14
0	69	18.55		8.2	2.18	63	3.37	0.49	4.34	4.58	31.8	10.5	1159.87	0.71	0.7	1.62	1.87	18.07	0.74	29.2	41.88	71.83	39.14	95	5.92	2.24																			698.49	41.63	454.13	27.06	1.54
0	46	25.74	82	9.77	4.15	114	2.16	0.42	7.21	3.76	23.64	15.47	2089.44	0.98	2.23	23.52	8.09	32.09	0.72	57.38	74.82	98.42	43.57	341	5.77	2.19	7.52	0.95	0.3	4.71	55.42	6.97	2.19	34.72	7.95	0.06	1.6	0.2	8.69	3.09	852.77	80.48	301.86	28.49	737.45	69.6	88.54	8.36	8.33
0	66	20.44	13	9.04	4.33	125	1.34	0.57	7.13	3.34	36.1	14.5	441.76	2.14	2.57	2.03	5.74	19.61	2.29	60.5	84.2	50.33	32.5	115	2.95	1.44	12.8	0.99	1.51	5.65	70.51	5.45	8.3	31.1	12.94	0.27	2.27	0.18	8.16	5.92	938.82	70.57	253.63	19.07	550.92	41.41	361.61	27.18	1.52
[truncated: 21 more columns]
